# Supplementary material for: Radiation-Induced Bystander Effect Mediated by Exosomes Involves the Replication Stress in Recipient Cells
Source: Int J Mol Sci. 2022 Apr 10;23(8):4169. doi: 10.3390/ijms23084169 (PMC9029583; doi:10.3390/ijms23084169)
Supplement: Supplementary file 1 [file ijms-23-04169-s001.zip]

Archive with 3 entries (3 files):
- Supplementary Table S1.xlsx
- Supplementary-Protocols-P1-P2.pdf
- Supplentary Figure S1.jpg
