# Supplementary material for: Radiation-Induced Bystander Effect Mediated by Exosomes Involves the Replication Stress in Recipient Cells
Source: Int J Mol Sci. 2022 Apr 10;23(8):4169. doi: 10.3390/ijms23084169 (PMC9029583; doi:10.3390/ijms23084169)
Supplement: Supplementary file 1 [file ijms-23-04169-s001.zip › Supplementary Table S1.xlsx]

## Sheet: Table S1
Table S1. Phosphoproteins detected in recipient cells after 1 hour of stimulation with exosomes
Uniprot Accession ID	Protein description	Annotated Peptide Sequence	Positions in Master Proteins	Peptide modifications	Modifications in Master Proteins	Ex_0Gy mean value	Ex_2Gy mean value	Ex_2Gy/Ex_0Gy median value	change
Q9UBF8	Phosphatidylinositol 4-kinase beta OS=Homo sapiens OX=9606 GN=PI4KB PE=1 SV=1	[R].RLSEQLAHTPTAFK.[R]	P49023 [553-566]	1xPhospho [S3]	Q9UBF8 1xPhospho [S511]	0.04	16.5868	605.728	upregulated
Q9Y446	Plakophilin-3 OS=Homo sapiens OX=9606 GN=PKP3 PE=1 SV=1	[R].AGGLDWPEATEVSPSRTIRAPAVR.[T]	Q00688 [188-200]	1xPhospho [S13]	Q9Y446 1xPhospho [S238]	0.04	13.4916	481.152	upregulated
P27816	Microtubule-associated protein 4 OS=Homo sapiens OX=9606 GN=MAP4 PE=1 SV=3	[K].RASPSKPASAPASR.[S]	P10620 [62-71]	1xPhospho [S3]	P27816 1xPhospho [S787]	2.00106	11.0768	179.19	upregulated
Q155Q3	Dixin OS=Homo sapiens OX=9606 GN=DIXDC1 PE=1 SV=2	[K].LSGVQLSPGNQQEMKNNVEK.[V]	Q15398 [12-22]	1xPhospho [S]; 1xOxidation [M14]	Q155Q3 1xPhospho [S]	0.851366	50.8023	48.761	upregulated
Q14978	Nucleolar and coiled-body phosphoprotein 1 OS=Homo sapiens OX=9606 GN=NOLC1 PE=1 SV=2	[K].RASSPFRR.[V]	[2665-2673]	1xPhospho [S4]	Q14978 1xPhospho [S623]	7.64673	94.0092	32.5018	upregulated
P23528	Cofilin-1 OS=Homo sapiens OX=9606 GN=CFL1 PE=1 SV=3	[K].SSTPEEVKK.[R]	P23528 [23-31]	1xPhospho [S2]	P23528 1xPhospho [S24]	0.25185	7.34967	26.2866	upregulated
Q8IYB3	Serine/arginine repetitive matrix protein 1 OS=Homo sapiens OX=9606 GN=SRRM1 PE=1 SV=2	[K].RRTASPPPPPK.[R]	Q9P2E9 [798-819]	1xPhospho [S/T]	Q8IYB3 1xPhospho [S/T]	20.0863	62.4782	12.0765	upregulated
P20700	Lamin-B1 OS=Homo sapiens OX=9606 GN=LMNB1 PE=1 SV=2	[R].VTVSRASSSR.[S]	O00515 [482-495]	1xPhospho [S7]	P20700 1xPhospho [S404]	15.4876	93.703	5.81217	upregulated
Q13185	Chromobox protein homolog 3 OS=Homo sapiens OX=9606 GN=CBX3 PE=1 SV=4	[K].RKSLSDSESDDSK.[S]	Q13185 [91-103]	2xPhospho [S3; S5]	Q13185 2xPhospho [S93; S95]	11.8671	42.6152	4.34377	upregulated
O43719	HIV Tat-specific factor 1 OS=Homo sapiens OX=9606 GN=HTATSF1 PE=1 SV=1	[R].RSDSVSASER.[A]	Q16576 [349-375]	1xPhospho [S4]	O43719 1xPhospho [S387]	6.72387	28.4673	4.26974	upregulated
P19338	Nucleolin OS=Homo sapiens OX=9606 GN=NCL PE=1 SV=3	[K].KVVVSPTKK.[V]	Q14697 [473-491]	1xPhospho [S/T]	P19338 1xPhospho [S/T]	47.5063	199.752	4.2174	upregulated
Q96D71	RalBP1-associated Eps domain-containing protein 1 OS=Homo sapiens OX=9606 GN=REPS1 PE=1 SV=3	[K].KGSVSHDTVQPR.[T]	Q9Y2Z0 [14-36]	1xPhospho [S3]	Q96D71 1xPhospho [S143]	0.791143	5.14945	3.77775	upregulated
Q9NYF8	Bcl-2-associated transcription factor 1 OS=Homo sapiens OX=9606 GN=BCLAF1 PE=1 SV=2	[K].KETQSPEQVK.[S]	Q9NYF8 [492-501]	1xPhospho [S5]	Q9NYF8 1xPhospho [S496]	41.6059	148.99	3.45289	upregulated
Q9H1E3	Nuclear ubiquitous casein and cyclin-dependent kinase substrate 1 OS=Homo sapiens OX=9606 GN=NUCKS1 PE=1 SV=1	[K].NSQEDSEDSEDKDVKTK.[K]	[4581-4592]	1xPhospho [S6]	Q9H1E3 1xPhospho [S58]	19.9302	47.9526	3.23948	upregulated
Q13427	Peptidyl-prolyl cis-trans isomerase G OS=Homo sapiens OX=9606 GN=PPIG PE=1 SV=2	[K].ITDHRNVSESPNRK.[N]	P06748 [25-32]	2xPhospho [S8; S10]	Q13427 2xPhospho [S413; S415]	7.45653	17.9883	2.57352	upregulated
Q5SSJ5	Heterochromatin protein 1-binding protein 3 OS=Homo sapiens OX=9606 GN=HP1BP3 PE=1 SV=1	[R].TVNSTRETPPKSK.[L]	P51858 [171-197]	1xPhospho [T]	Q5SSJ5 1xPhospho [T]	3.6085	9.18026	2.25241	upregulated
Q9BZZ5	Apoptosis inhibitor 5 OS=Homo sapiens OX=9606 GN=API5 PE=1 SV=3	[K].RASEDTTSGSPPKK.[S]	Q9BZZ5 [455-468]	1xPhospho [S10]	Q9BZZ5 1xPhospho [S464]	15.5073	32.8004	2.13958	upregulated
P35251	Replication factor C subunit 1 OS=Homo sapiens OX=9606 GN=RFC1 PE=1 SV=4	[K].KESVSPEDSEKK.[R]	P50395 [175-208]	1xPhospho [S5]	P35251 1xPhospho [S368]	2.29179	4.47229	2.13957	upregulated
Q7Z417	Nuclear fragile X mental retardation-interacting protein 2 OS=Homo sapiens OX=9606 GN=NUFIP2 PE=1 SV=1	[K].DYEIESQNPLASPTNTLLGSAK.[E]	Q09666 [3501-3530]	1xPhospho [S12]	Q7Z417 1xPhospho [S629]	10.6144	21.1869	2.13167	upregulated
Q86UP2	Kinectin OS=Homo sapiens OX=9606 GN=KTN1 PE=1 SV=1	[K].KEIQNGNLHESDSESVPRDFK.[L]	Q86UP2 [86-114]	1xPhospho [D/S]	Q86UP2 1xPhospho [D/S]	46.5381	72.7614	2.08782	upregulated
Q9NYF8	Bcl-2-associated transcription factor 1 OS=Homo sapiens OX=9606 GN=BCLAF1 PE=1 SV=2	[K].ATEEHSTRQKSPEIHR.[R]	Q9NYF8 [638-653]	1xPhospho [S11]	Q9NYF8 1xPhospho [S648]	3.08794	7.08872	2.07121	upregulated
Q9H1E3	Nuclear ubiquitous casein and cyclin-dependent kinase substrate 1 OS=Homo sapiens OX=9606 GN=NUCKS1 PE=1 SV=1	[K].DDSHSAEDSEDEKEDHK.[N]	Q09666 [5748-5767]	2xPhospho [S5; S9]	Q9H1E3 2xPhospho [S75; S79]	1.75158	3.31188	2.03567	upregulated
P43243	Matrin-3 OS=Homo sapiens OX=9606 GN=MATR3 PE=1 SV=2	[K].RSYSPDGKESPSDK.[K]	Q3KQU3 [697-708]	2xPhospho [S4; S10]	P43243 2xPhospho [S598; S604]	19.2524	36.7429	1.93843	upregulated
P02545	Prelamin-A/C OS=Homo sapiens OX=9606 GN=LMNA PE=1 SV=1	[R].GRASSHSSQTQGGGSVTK.[K]	O60256 [203-232]	2xPhospho [S7; S8]	P02545 2xPhospho [S406; S407]	1.2285	2.62835	1.90574	upregulated
Q9UFC0	Leucine-rich repeat and WD repeat-containing protein 1 OS=Homo sapiens OX=9606 GN=LRWD1 PE=1 SV=2	[R].LAALKRPDDVPLSLSPSK.[R]	P42704 [1190-1209]	1xPhospho [S15]	Q9UFC0 1xPhospho [S243]	11.0741	20.207	1.90306	upregulated
Q92922	SWI/SNF complex subunit SMARCC1 OS=Homo sapiens OX=9606 GN=SMARCC1 PE=1 SV=3	[K].NEEPVRSPERR.[D]	Q7KZF4 [895-910]	1xPhospho [S7]	Q92922 1xPhospho [S310]	106.194	176.517	1.86792	upregulated
P26368	Splicing factor U2AF 65 kDa subunit OS=Homo sapiens OX=9606 GN=U2AF2 PE=1 SV=4	[K].EEHGGLIRSPRHEK.[K]	P37108 [43-55]	1xPhospho [S/H]	P26368 1xPhospho [S/H]	296.146	555.225	1.83665	upregulated
Q8IYB3	Serine/arginine repetitive matrix protein 1 OS=Homo sapiens OX=9606 GN=SRRM1 PE=1 SV=2	[K].RESPSPAPKPR.[K]	Q96E11 [224-236]	2xPhospho [S3; S5]	Q8IYB3 2xPhospho [S450; S452]	46.1109	83.5348	1.80674	upregulated
Q9H1E3	Nuclear ubiquitous casein and cyclin-dependent kinase substrate 1 OS=Homo sapiens OX=9606 GN=NUCKS1 PE=1 SV=1	[K].ATVTPSPVKGKGK.[V]	Q09666 [764-775]	1xPhospho [S6]	Q9H1E3 1xPhospho [S181]	837.583	1454.96	1.80417	upregulated
P62995	Transformer-2 protein homolog beta OS=Homo sapiens OX=9606 GN=TRA2B PE=1 SV=1	[K].RPHTPTPGIYMGRPTYGSSR.[R]	O95801 [233-265]	1xPhospho [T4]	P62995 1xPhospho [T201]	67.1527	119.499	1.77573	upregulated
Q8IUD2	ELKS/Rab6-interacting/CAST family member 1 OS=Homo sapiens OX=9606 GN=ERC1 PE=1 SV=1	[R].TNSTGGSSGSSVGGGSGK.[T]	Q16134 [345-357]	1xPhospho [S3]	Q8IUD2 1xPhospho [S37]	8.6843	13.0751	1.76981	upregulated
P02545	Prelamin-A/C OS=Homo sapiens OX=9606 GN=LMNA PE=1 SV=1	[K].LLEGEEERLRLSPSPTSQR.[S]	Q9Y446 [226-249]	1xPhospho [S12]	P02545 1xPhospho [S390]	145.915	243.646	1.76614	upregulated
P43243	Matrin-3 OS=Homo sapiens OX=9606 GN=MATR3 PE=1 SV=2	[K].RSYSPDGKESPSDK.[K]	P49006 [91-99]	1xPhospho [S4]	P43243 1xPhospho [S598]	134.357	235.497	1.75988	upregulated
P27816	Microtubule-associated protein 4 OS=Homo sapiens OX=9606 GN=MAP4 PE=1 SV=3	[K].VGSLDNVGHLPAGGAVK.[T]	Q16891 [258-270]	1xPhospho [S3]	P27816 1xPhospho [S1073]	25.997	42.5388	1.74438	upregulated
Q9Y2W1	Thyroid hormone receptor-associated protein 3 OS=Homo sapiens OX=9606 GN=THRAP3 PE=1 SV=2	[K].TDSEKPFRGSQSPK.[R]	P50991 [214-232]	1xPhospho [S12]	Q9Y2W1 1xPhospho [S408]	209.383	355.385	1.71714	upregulated
Q5T8P6	RNA-binding protein 26 OS=Homo sapiens OX=9606 GN=RBM26 PE=1 SV=3	[R].RLNHSPPQSSSR.[Y]	Q9H0U4 [101-116]	1xPhospho [S5]	Q5T8P6 1xPhospho [S127]	7.07994	12.8701	1.7153	upregulated
Q9BZZ5	Apoptosis inhibitor 5 OS=Homo sapiens OX=9606 GN=API5 PE=1 SV=3	[K].RASEDTTSGSPPK.[K]	Q9BZZ5 [455-467]	1xPhospho [S10]	Q9BZZ5 1xPhospho [S464]	94.9328	165.114	1.67077
Q13428	Treacle protein OS=Homo sapiens OX=9606 GN=TCOF1 PE=1 SV=3	[K].LSGDQPAARTPR.[S]	P20290 [172-206]	1xPhospho [S2]	Q13428 1xPhospho [S1350]	6.90792	20.9656	1.6509
Q9UKV3	Apoptotic chromatin condensation inducer in the nucleus OS=Homo sapiens OX=9606 GN=ACIN1 PE=1 SV=2	[R].RLSQPESAEK.[H]	Q9UKV3 [708-717]	1xPhospho [S3]	Q9UKV3 1xPhospho [S710]	66.0873	108.581	1.65017
P35221	Catenin alpha-1 OS=Homo sapiens OX=9606 GN=CTNNA1 PE=1 SV=1	[K].AVLMIRTPEELDDSDFETEDFDVRSR.[T]	P35221 [628-653]	1xPhospho [S/D]	P35221 1xPhospho [S/D]	36.2309	58.9369	1.63588
Q86UD0	Suppressor APC domain-containing protein 2 OS=Homo sapiens OX=9606 GN=SAPCD2 PE=1 SV=2	[R].RRHTIASGVDCGLLK.[Q]	Q14247 [4-38]	1xCarbamidomethyl [C11]; 1xPhospho [S/T]	Q86UD0 1xPhospho [S/T]	30.5727	43.8029	1.62857
Q9Y2W1	Thyroid hormone receptor-associated protein 3 OS=Homo sapiens OX=9606 GN=THRAP3 PE=1 SV=2	[R].IDISPSTFRK.[H]	P50991 [233-243]	1xPhospho [S4]	Q9Y2W1 1xPhospho [S682]	99.8848	165.502	1.58918
Q9GZP8	Immortalization up-regulated protein OS=Homo sapiens OX=9606 GN=IMUP PE=1 SV=1	[K].LSPHKVQGRSEAGAGPGPK.[Q]	Q9Y4L1 [754-774]	1xPhospho [S2]	Q9GZP8 1xPhospho [S29]	77.8061	121.625	1.58541
P05787	Keratin, type II cytoskeletal 8 OS=Homo sapiens OX=9606 GN=KRT8 PE=1 SV=7	[K].VSTSGPRAFSSRSYTSGPGSR.[I]	P05787 [329-347]	1xPhospho [T/S]	P05787 1xPhospho [T/S]	17.4015	27.8413	1.5727
Q8IYB3	Serine/arginine repetitive matrix protein 1 OS=Homo sapiens OX=9606 GN=SRRM1 PE=1 SV=2	[K].RESPSPAPKPR.[K]	Q9P2E9 [1263-1291]	1xPhospho [S3]	Q8IYB3 1xPhospho [S450]	84.3395	137.248	1.56607
Q9H3Z4	DnaJ homolog subfamily C member 5 OS=Homo sapiens OX=9606 GN=DNAJC5 PE=1 SV=1	[R].SLSTSGESLYHVLGLDK.[N]	Q13217 [121-130]	1xPhospho [S3]	Q9H3Z4 1xPhospho [S10]	41.5476	58.9224	1.5633
Q8IYB3	Serine/arginine repetitive matrix protein 1 OS=Homo sapiens OX=9606 GN=SRRM1 PE=1 SV=2	[R].RRSPSPAPPPR.[R]	Q9Y3A5 [110-125]	2xPhospho [S3; S5]	Q8IYB3 2xPhospho [S560; S562]	52.843	82.1005	1.55963
Q7Z4V5	Hepatoma-derived growth factor-related protein 2 OS=Homo sapiens OX=9606 GN=HDGFL2 PE=1 SV=1	[K].RSEGFSMDRK.[V]	P51858 [81-96]	1xPhospho [S2]	Q7Z4V5 1xPhospho [S454]	102.327	115.917	1.55568
P05386	60S acidic ribosomal protein P1 OS=Homo sapiens OX=9606 GN=RPLP1 PE=1 SV=1	[K].KEESEESDDDMGFGLFD.[-]	P05386 [98-114]	1xPhospho [D/S]	P05386 1xPhospho [D/S]; P05387 1xPhospho [D/S]	42.0711	61.2603	1.53859
P05387	60S acidic ribosomal protein P2 OS=Homo sapiens OX=9606 GN=RPLP2 PE=1 SV=1	[K].KEESEESDDDMGFGLFD.[-]	P05387 [99-115]	1xPhospho [D/S]	P05386 1xPhospho [D/S]; P05387 1xPhospho [D/S]	42.0711	61.2603	1.53859
Q9GZP8	Immortalization up-regulated protein OS=Homo sapiens OX=9606 GN=IMUP PE=1 SV=1	[K].LSPHKVQGR.[S]	Q9Y4L1 [775-797]	1xPhospho [S2]	Q9GZP8 1xPhospho [S29]	161.36	238.707	1.53025
Q13427	Peptidyl-prolyl cis-trans isomerase G OS=Homo sapiens OX=9606 GN=PPIG PE=1 SV=2	[K].ADRDQSPFSK.[I]	P06748 [1-27]	1xPhospho [S6]	Q13427 1xPhospho [S687]	31.1902	47.4745	1.51794
Q8IYB3	Serine/arginine repetitive matrix protein 1 OS=Homo sapiens OX=9606 GN=SRRM1 PE=1 SV=2	[R].KVELSESEEDKGGK.[M]	Q9Y3A5 [68-90]	2xPhospho [S5; S7]	Q8IYB3 2xPhospho [S463; S465]	61.4135	92.3946	1.50806
P62995	Transformer-2 protein homolog beta OS=Homo sapiens OX=9606 GN=TRA2B PE=1 SV=1	[R].RRSPSPYYSR.[YG]	Q7Z4L5 [487-500]	2xPhospho [S3; S5]	P62995 2xPhospho [S264; S266]	147.984	223.572	1.50397
Q9H6F5	Coiled-coil domain-containing protein 86 OS=Homo sapiens OX=9606 GN=CCDC86 PE=1 SV=1	[R].RLGGLRPESPESLTSVSR.[T]	Q9H6F5 [10-27]	1xPhospho [S9]	Q9H6F5 1xPhospho [S18]	18.5044	28.0197	1.49394
Q9NYF8	Bcl-2-associated transcription factor 1 OS=Homo sapiens OX=9606 GN=BCLAF1 PE=1 SV=2	[R].IDISPSTLRK.[H]	Q9NYF8 [655-664]	1xPhospho [S4]	Q9NYF8 1xPhospho [S658]	186.965	282.768	1.49027
Q9BXP5	Serrate RNA effector molecule homolog OS=Homo sapiens OX=9606 GN=SRRT PE=1 SV=1	[K].LIHTLDDRTQLWASEPGTPPLPTSLPSQNPILK.[N]	Q13501 [268-281]	1xPhospho [T18]	Q9BXP5 1xPhospho [T544]	14.6847	19.4773	1.48083
Q13185	Chromobox protein homolog 3 OS=Homo sapiens OX=9606 GN=CBX3 PE=1 SV=4	[K].SLSDSESDDSK.[S]	Q13185 [93-103]	1xPhospho [S3]	Q13185 1xPhospho [S95]	31.081	44.5312	1.45938
Q7L4I2	Arginine/serine-rich coiled-coil protein 2 OS=Homo sapiens OX=9606 GN=RSRC2 PE=1 SV=1	[K].KEQSEVSVSPRASK.[H]	Q7L4I2 [24-37]	1xPhospho [S9]	Q7L4I2 1xPhospho [S32]	21.7824	32.4943	1.4591
Q13523	Serine/threonine-protein kinase PRP4 homolog OS=Homo sapiens OX=9606 GN=PRPF4B PE=1 SV=3	[K].KSPIINESR.[S]	Q9Y5S9 [50-68]	1xPhospho [S2]	Q13523 1xPhospho [S277]	75.6069	109.652	1.45597
Q9Y2W1	Thyroid hormone receptor-associated protein 3 OS=Homo sapiens OX=9606 GN=THRAP3 PE=1 SV=2	[R].ERSPALKSPLQSVVVR.[R]	P50991 [258-274]	1xPhospho [S3]	Q9Y2W1 1xPhospho [S248]	82.637	119.17	1.45456
P09651	Heterogeneous nuclear ribonucleoprotein A1 OS=Homo sapiens OX=9606 GN=HNRNPA1 PE=1 SV=5	[K].SESPKEPEQLRK.[L]	Q13151 [107-126]	1xPhospho [S3]	P09651 1xPhospho [S6]	465.505	654.059	1.43904
E9PAV3	Nascent polypeptide-associated complex subunit alpha, muscle-specific form OS=Homo sapiens OX=9606 GN=NACA PE=1 SV=1	[K].EGPTPPAATPSHKGGPAMTPPSPK.[R]	O43847 [1093-1135]	2xPhospho [S11; S22]	E9PAV3 2xPhospho [S1377; S1388]	128.141	184.192	1.43807
Q13247	Serine/arginine-rich splicing factor 6 OS=Homo sapiens OX=9606 GN=SRSF6 PE=1 SV=2	[K].ARSVSPPPK.[R]	Q96PK6 [617-630]	2xPhospho [S3; S5]	Q13247 2xPhospho [S314; S316]	41.613	56.975	1.43341
Q13427	Peptidyl-prolyl cis-trans isomerase G OS=Homo sapiens OX=9606 GN=PPIG PE=1 SV=2	[K].KADRDQSPFSK.[I]	P06748 [25-45]	1xPhospho [S7]	Q13427 1xPhospho [S687]	48.3365	68.4509	1.42683
P05386	60S acidic ribosomal protein P1 OS=Homo sapiens OX=9606 GN=RPLP1 PE=1 SV=1	[K].VEAKKEESEESDDDMGFGLFD.[-]	P05386 [94-114]	2xPhospho [S/D]	P05386 2xPhospho [S/D]	56.7583	81.723	1.41554
Q13136	Liprin-alpha-1 OS=Homo sapiens OX=9606 GN=PPFIA1 PE=1 SV=1	[K].CETSPPSSPR.[AT]	Q13136 [817-847]	1xCarbamidomethyl [C1]; 1xPhospho [S4]	Q13136 1xPhospho [S741]	13.9587	19.3926	1.41405
Q01518	Adenylyl cyclase-associated protein 1 OS=Homo sapiens OX=9606 GN=CAP1 PE=1 SV=5	[K].AQSGPVRSGPKPFSAPKPQTSPSPK.[R]	Q01518 [288-312]	1xPhospho [S/T]	Q01518 1xPhospho [S/T]	181.063	271.854	1.41342
P05386	60S acidic ribosomal protein P1 OS=Homo sapiens OX=9606 GN=RPLP1 PE=1 SV=1	[K].KEESEESDDDMGFGLFD.[-]	P05386 [98-114]	2xPhospho [S4; S7]	P05386 2xPhospho [S101; S104]; P05387 2xPhospho [S102; S105]	101.272	128.77	1.41323
P05387	60S acidic ribosomal protein P2 OS=Homo sapiens OX=9606 GN=RPLP2 PE=1 SV=1	[K].KEESEESDDDMGFGLFD.[-]	P05387 [99-115]	2xPhospho [S4; S7]	P05386 2xPhospho [S101; S104]; P05387 2xPhospho [S102; S105]	101.272	128.77	1.41323
P18887	DNA repair protein XRCC1 OS=Homo sapiens OX=9606 GN=XRCC1 PE=1 SV=2	[R].AIGSTSKPQESPKGK.[R]	Q92878 [149-170]	1xPhospho [S11]	P18887 1xPhospho [S241]	5.66756	14.417	1.4114
Q13428	Treacle protein OS=Homo sapiens OX=9606 GN=TCOF1 PE=1 SV=3	[R].AALAPAKESPRK.[G]	Q00059 [175-183]	1xPhospho [S9]	Q13428 1xPhospho [S906]	142.157	215.202	1.41089
Q9NYF8	Bcl-2-associated transcription factor 1 OS=Homo sapiens OX=9606 GN=BCLAF1 PE=1 SV=2	[K].LKDLFDYSPPLHK.[N]	Q9NYF8 [505-517]	1xPhospho [S8]	Q9NYF8 1xPhospho [S512]	92.9481	130.934	1.40387
P16402	Histone H1.3 OS=Homo sapiens OX=9606 GN=H1-3 PE=1 SV=2	[K].RKASGPPVSELITK.[A]	Q9NVP2 [183-202]	1xPhospho [S4]	P16402 1xPhospho [S37]	9.33006	13.1005	1.39744
P05387	60S acidic ribosomal protein P2 OS=Homo sapiens OX=9606 GN=RPLP2 PE=1 SV=1	[K].DEKKEESEESDDDMGFGLFD.[-]	P05387 [96-115]	2xPhospho [S/D]	P05387 2xPhospho [S/D]	40.885	56.0632	1.397
Q8NDX5	Polyhomeotic-like protein 3 OS=Homo sapiens OX=9606 GN=PHC3 PE=1 SV=1	[K].ISQRDPSPESNK.[K]	Q8TBX8 [394-410]	1xPhospho [S7]	Q8NDX5 1xPhospho [S263]	20.6451	28.4935	1.39526
Q9NYF8	Bcl-2-associated transcription factor 1 OS=Homo sapiens OX=9606 GN=BCLAF1 PE=1 SV=2	[K].SEKLKDLFDYSPPLHK.[N]	Q9NYF8 [502-517]	1xPhospho [S11]	Q9NYF8 1xPhospho [S512]	102.244	153.511	1.38097
Q14247	Src substrate cortactin OS=Homo sapiens OX=9606 GN=CTTN PE=1 SV=2	[K].TQTPPVSPAPQPTEERLPSSPVYEDAASFK.[A]	O00193 [76-91]	3xPhospho [T3; T13; T/Y]	Q14247 3xPhospho [T401; T411; T/Y]	21.427	28.9334	1.36568
Q01518	Adenylyl cyclase-associated protein 1 OS=Homo sapiens OX=9606 GN=CAP1 PE=1 SV=5	[K].AQSGPVRSGPKPFSAPKPQTSPSPK.[R]	Q01518 [288-312]	2xPhospho [S21; S23]	Q01518 2xPhospho [S308; S310]	20.6779	29.513	1.36317
Q6PJW8	Consortin OS=Homo sapiens OX=9606 GN=CNST PE=1 SV=3	[K].ICATHQDPLLSKHK.[I]	Q6PJW8 [267-280]	1xCarbamidomethyl [C2]; 1xPhospho [S11]	Q6PJW8 1xPhospho [S277]	15.0481	21.3594	1.35894
P07355	Annexin A2 OS=Homo sapiens OX=9606 GN=ANXA2 PE=1 SV=2	[K].LSLEGDHSTPPSAYGSVK.[A]	P07355 [11-28]	1xPhospho [T/H]	P07355 1xPhospho [T/H]	21.8434	29.3329	1.35452
P24534	Elongation factor 1-beta OS=Homo sapiens OX=9606 GN=EEF1B2 PE=1 SV=3	[K].YGPADVEDTTGSGATDSKDDDDIDLFGSDDEEESEEAK.[R]	P24534 [123-129]	1xPhospho [S28]	P24534 1xPhospho [S106]	46.4643	70.0216	1.35373
O43765	Small glutamine-rich tetratricopeptide repeat-containing protein alpha OS=Homo sapiens OX=9606 GN=SGTA PE=1 SV=1	[R].SRTPSASNDDQQE.[-]	Q9H2K8 [677-691]	1xPhospho [S5]	O43765 1xPhospho [S305]	25.7147	35.1141	1.35265
P35221	Catenin alpha-1 OS=Homo sapiens OX=9606 GN=CTNNA1 PE=1 SV=1	[R].TPEELDDSDFETEDFDVRSR.[T]	P35221 [634-653]	1xPhospho [S8]	P35221 1xPhospho [S641]	22.22	29.2784	1.3487
Q09666	Neuroblast differentiation-associated protein AHNAK OS=Homo sapiens OX=9606 GN=AHNAK PE=1 SV=2	[K].ISMQDVDLSLGSPKLKGDIK.[V]	Q09666 [1546-1566]	1xPhospho [S12]	Q09666 1xPhospho [S511]	21.2893	34.9071	1.34482
P49006	MARCKS-related protein OS=Homo sapiens OX=9606 GN=MARCKSL1 PE=1 SV=2	[K].KFSFKKPFK.[L]	Q9ULC4 [123-139]	1xPhospho [S3]	P49006 1xPhospho [S93]	27.3022	36.0114	1.34327
Q9NYF8	Bcl-2-associated transcription factor 1 OS=Homo sapiens OX=9606 GN=BCLAF1 PE=1 SV=2	[K].STFREESPLRIK.[M]	Q9NYF8 [525-536]	1xPhospho [S7]	Q9NYF8 1xPhospho [S531]	755.287	1020.67	1.34262
Q12996	Cleavage stimulation factor subunit 3 OS=Homo sapiens OX=9606 GN=CSTF3 PE=1 SV=1	[K].AVKRPNEDSDEDEEKGAVVPPVHDIYR.[A]	Q12996 [683-709]	1xPhospho [D10]	Q12996 1xPhospho [D692]	24.4852	30.8618	1.33949
P06748	Nucleophosmin OS=Homo sapiens OX=9606 GN=NPM1 PE=1 SV=2	[K].DELHIVEAEAMNYEGSPIK.[V]	P49321 [618-636]	1xPhospho [S16]	P06748 1xPhospho [S70]	105.437	133.459	1.33765
Q14978	Nucleolar and coiled-body phosphoprotein 1 OS=Homo sapiens OX=9606 GN=NOLC1 PE=1 SV=2	[K].VAGGAAPSKPASAK.[K]	Q09666 [1281-1289]	1xPhospho [S12]	Q14978 1xPhospho [S508]	25.4771	35.4712	1.33501
Q96QC0	Serine/threonine-protein phosphatase 1 regulatory subunit 10 OS=Homo sapiens OX=9606 GN=PPP1R10 PE=1 SV=1	[K].VLSPTAAKPSPFEGK.[T]	Q9Y3I0 [4-14]	1xPhospho [S3]	Q96QC0 1xPhospho [S313]	50.5293	67.5815	1.33339
Q9NWB6	Arginine and glutamate-rich protein 1 OS=Homo sapiens OX=9606 GN=ARGLU1 PE=1 SV=1	[R].ASSPPDRIDIFGR.[T]	Q9NWB6 [75-87]	1xPhospho [S3]	Q9NWB6 1xPhospho [S77]	45.087	61.6447	1.33285
Q14247	Src substrate cortactin OS=Homo sapiens OX=9606 GN=CTTN PE=1 SV=2	[R].AKTQTPPVSPAPQPTEERLPSSPVYEDAASFK.[A]	Q96FS4 [965-977]	3xPhospho [T3; T5; T15]	Q14247 3xPhospho [T399; T401; T411]	40.5304	63.0387	1.32828
Q9H1E3	Nuclear ubiquitous casein and cyclin-dependent kinase substrate 1 OS=Homo sapiens OX=9606 GN=NUCKS1 PE=1 SV=1	[K].ATVTPSPVKGK.[G]	[892-903]	1xPhospho [S6]	Q9H1E3 1xPhospho [S181]	1807.31	1793.56	1.32634
Q8IYB3	Serine/arginine repetitive matrix protein 1 OS=Homo sapiens OX=9606 GN=SRRM1 PE=1 SV=2	[K].SRVSVSPGRTSGK.[V]	Q9Y3A5 [232-250]	2xPhospho [S4; S6]	Q8IYB3 2xPhospho [S429; S431]	128.231	168.701	1.32197
Q9NYF8	Bcl-2-associated transcription factor 1 OS=Homo sapiens OX=9606 GN=BCLAF1 PE=1 SV=2	[R].RIDISPSTLRK.[H]	Q9NYF8 [654-664]	1xPhospho [S5]	Q9NYF8 1xPhospho [S658]	227.429	298.71	1.31811
Q9Y2W1	Thyroid hormone receptor-associated protein 3 OS=Homo sapiens OX=9606 GN=THRAP3 PE=1 SV=2	[R].RIDISPSTFRK.[H]	P50991 [307-319]	1xPhospho [S5]	Q9Y2W1 1xPhospho [S682]	121.976	161.838	1.31578
Q96JM3	Chromosome alignment-maintaining phosphoprotein 1 OS=Homo sapiens OX=9606 GN=CHAMP1 PE=1 SV=2	[K].TAPPASPEARK.[R]	Q96JM3 [537-547]	1xPhospho [S6]	Q96JM3 1xPhospho [S542]	30.08	28.2009	1.31317
P61978	Heterogeneous nuclear ribonucleoprotein K OS=Homo sapiens OX=9606 GN=HNRNPK PE=1 SV=1	[K].IILDLISESPIKGR.[A]	P61978 [279-286]	1xPhospho [S9]	P61978 1xPhospho [S216]	14.2136	18.7895	1.3119
P49756	RNA-binding protein 25 OS=Homo sapiens OX=9606 GN=RBM25 PE=1 SV=3	[K].LGASNSPGQPNSVK.[R]	P61106 [157-170]	1xPhospho [S6]	P49756 1xPhospho [S677]	97.2374	126.651	1.31109
Q9GZR2	RNA exonuclease 4 OS=Homo sapiens OX=9606 GN=REXO4 PE=1 SV=2	[K].RAPSSPVAKPGPVK.[T]	P46940 [591-622]	1xPhospho [S5]	Q9GZR2 1xPhospho [S15]	27.4591	36.1737	1.30191
Q9UQ35	Serine/arginine repetitive matrix protein 2 OS=Homo sapiens OX=9606 GN=SRRM2 PE=1 SV=2	[R].VSGRTSPPLLDRAR.[S]	Q08J23 [316-338]	1xPhospho [S6]	Q9UQ35 1xPhospho [S2398]	35.2563	46.2746	1.2943
Q9NYF8	Bcl-2-associated transcription factor 1 OS=Homo sapiens OX=9606 GN=BCLAF1 PE=1 SV=2	[K].KAEGEPQEESPLKSK.[S]	Q9NYF8 [168-182]	1xPhospho [S10]	Q9NYF8 1xPhospho [S177]	291.554	365.892	1.28882
P18754	Regulator of chromosome condensation OS=Homo sapiens OX=9606 GN=RCC1 PE=1 SV=1	[K].RRSPPADAIPK.[S]	P31150 [175-208]	1xPhospho [S3]	P18754 1xPhospho [S11]	52.3599	67.3851	1.28772
Q9C0D5	Protein TANC1 OS=Homo sapiens OX=9606 GN=TANC1 PE=1 SV=3	[R].AVVQYLVEEGAAIDQTDKNGR.[T]	P07237 [376-386]	1xPhospho [Y5]	Q9C0D5 1xPhospho [Y1196]	1392.03	1791.29	1.28659
P02545	Prelamin-A/C OS=Homo sapiens OX=9606 GN=LMNA PE=1 SV=1	[R].LSPSPTSQR.[S]	P18669 [40-61]	1xPhospho [S4]	P02545 1xPhospho [S392]	72.2737	91.9578	1.28472
P25788	Proteasome subunit alpha type-3 OS=Homo sapiens OX=9606 GN=PSMA3 PE=1 SV=2	[K].ESLKEEDESDDDNM.[-]	P02545 [209-219]	1xPhospho [S/D]	P25788 1xPhospho [S/D]	96.0876	119.075	1.28159
Q04637	Eukaryotic translation initiation factor 4 gamma 1 OS=Homo sapiens OX=9606 GN=EIF4G1 PE=1 SV=4	[K].REAALPPVSPLKAALSEEELEK.[K]	Q04637 [1422-1436]	1xPhospho [S9]	Q04637 1xPhospho [S1231]	55.0464	69.3058	1.27967
Q92522	Histone H1.10 OS=Homo sapiens OX=9606 GN=H1-10 PE=1 SV=1	[K].AGGSAALSPSKK.[R]	O14929 [95-110]	1xPhospho [S8]	Q92522 1xPhospho [S31]	104.133	130.206	1.26888
Q00839	Heterogeneous nuclear ribonucleoprotein U OS=Homo sapiens OX=9606 GN=HNRNPU PE=1 SV=6	[R].AKSPQPPVEEEDEHFDDTVVCLDTYNCDLHFK.[I]	O60506 [387-412]	2xCarbamidomethyl [C21; C27]; 1xPhospho [S3]	Q00839 1xPhospho [S271]	505.141	635.364	1.26818
P50914	60S ribosomal protein L14 OS=Homo sapiens OX=9606 GN=RPL14 PE=1 SV=4	[K].AALLKASPK.[K]	P50914 [133-141]	1xPhospho [S7]	P50914 1xPhospho [S139]	280.725	356.446	1.26072
P22612	cAMP-dependent protein kinase catalytic subunit gamma OS=Homo sapiens OX=9606 GN=PRKACG PE=1 SV=3	[K].GRTWTLCGTPEYLAPEIILSK.[G]	P22612 [194-214]	1xCarbamidomethyl [C7]; 1xPhospho [T5]	P22612 1xPhospho [T198]	11.9163	15.6022	1.2587
Q01105	Protein SET OS=Homo sapiens OX=9606 GN=SET PE=1 SV=3	[K].RQSPLPPQK.[K]	Q15084 [246-256]	1xPhospho [S3]	Q01105 1xPhospho [S7]	65.9976	87.3194	1.25553
Q14247	Src substrate cortactin OS=Homo sapiens OX=9606 GN=CTTN PE=1 SV=2	[K].TQTPPVSPAPQPTEERLPSSPVYEDAASFK.[A]	P84101 [26-36]	2xPhospho [T3; T]	Q14247 2xPhospho [T401; T]	74.9282	90.0228	1.25108
Q9UQ35	Serine/arginine repetitive matrix protein 2 OS=Homo sapiens OX=9606 GN=SRRM2 PE=1 SV=2	[K].RVPSPTPAPK.[E]	Q08J23 [29-46]	1xPhospho [S4]	Q9UQ35 1xPhospho [S2581]	110.558	134.886	1.25072
Q8IYB3	Serine/arginine repetitive matrix protein 1 OS=Homo sapiens OX=9606 GN=SRRM1 PE=1 SV=2	[K].AASPSPQSVR.[R]	Q08J23 [9-28]	1xPhospho [S3]	Q8IYB3 1xPhospho [S738]	32.4382	40.4863	1.24985
P06748	Nucleophosmin OS=Homo sapiens OX=9606 GN=NPM1 PE=1 SV=2	[K].CGSGPVHISGQHLVAVEEDAESEDEEEEDVK.[L]	P49321 [34-45]	1xCarbamidomethyl [C1]; 1xPhospho [S22]	P06748 1xPhospho [S125]	120.997	142.268	1.24575
Q8IYB3	Serine/arginine repetitive matrix protein 1 OS=Homo sapiens OX=9606 GN=SRRM1 PE=1 SV=2	[R].RRSPSPPPTR.[R]	Q14684 [239-258]	2xPhospho [S3; S5]	Q8IYB3 2xPhospho [S549; S551]	28.4798	36.7951	1.24304
Q15019	Septin-2 OS=Homo sapiens OX=9606 GN=SEPTIN2 PE=1 SV=1	[K].IYHLPDAESDEDEDFKEQTRLLK.[A]	P19793 [406-417]	1xPhospho [S/D]	Q15019 1xPhospho [S/D]	210.561	265.014	1.24232
Q6FI81	Anamorsin OS=Homo sapiens OX=9606 GN=CIAPIN1 PE=1 SV=2	[K].KSSPSVKPAVDPAAAK.[L]	Q6FI81 [181-196]	1xPhospho [S3]	Q6FI81 1xPhospho [S183]	29.0773	37.8549	1.24165
Q09666	Neuroblast differentiation-associated protein AHNAK OS=Homo sapiens OX=9606 GN=AHNAK PE=1 SV=2	[K].ASLGSLEGEAEAEASSPKGK.[F]	[4544-4552]	1xPhospho [S]	Q09666 1xPhospho [S]	88.7736	109.699	1.24145
P23396	40S ribosomal protein S3 OS=Homo sapiens OX=9606 GN=RPS3 PE=1 SV=2	[K].IGPKKPLPDHVSIVEPKDEILPTTPISEQK.[G]	P23396 [198-227]	1xPhospho [T24]	P23396 1xPhospho [T221]	71.5553	87.0371	1.23705
P36578	60S ribosomal protein L4 OS=Homo sapiens OX=9606 GN=RPL4 PE=1 SV=5	[R].ILKSPEIQR.[A]	P36578 [292-300]	1xPhospho [S4]	P36578 1xPhospho [S295]	42.3666	51.8798	1.23587
P04637	Cellular tumor antigen p53 OS=Homo sapiens OX=9606 GN=TP53 PE=1 SV=4	[K].RALPNNTSSSPQPK.[K]	P04637 [306-319]	1xPhospho [S10]	P04637 1xPhospho [S315]	77.7875	94.327	1.23337
Q14247	Src substrate cortactin OS=Homo sapiens OX=9606 GN=CTTN PE=1 SV=2	[K].TQTPPVSPAPQPTEERLPSSPVYEDAASFK.[A]	O00193 [50-62]	1xPhospho [S/T]	Q14247 1xPhospho [S/T]	463.03	564.556	1.23256
Q86VM9	Zinc finger CCCH domain-containing protein 18 OS=Homo sapiens OX=9606 GN=ZC3H18 PE=1 SV=2	[K].SGGRLGSPKPER.[Q]	P18206 [587-607]	1xPhospho [S7]	Q86VM9 1xPhospho [S868]	79.1791	102.384	1.23208
P04406	Glyceraldehyde-3-phosphate dehydrogenase OS=Homo sapiens OX=9606 GN=GAPDH PE=1 SV=3	[K].VIHDNFGIVEGLMTTVHAITATQKTVDGPSGK.[L]	P48637 [289-306]	1xPhospho [T]	P04406 1xPhospho [T]	39.3155	41.4011	1.23027
P20700	Lamin-B1 OS=Homo sapiens OX=9606 GN=LMNB1 PE=1 SV=2	[K].LSPSPSSRVTVSR.[A]	P20700 [390-402]	1xPhospho [S4]	P20700 1xPhospho [S393]; Q03252 1xPhospho [S407]	14.4448	25.2979	1.22991
Q03252	Lamin-B2 OS=Homo sapiens OX=9606 GN=LMNB2 PE=1 SV=4	[K].LSPSPSSRVTVSR.[A]	Q03252 [404-416]	1xPhospho [S4]	P20700 1xPhospho [S393]; Q03252 1xPhospho [S407]	14.4448	25.2979	1.22991
P26599	Polypyrimidine tract-binding protein 1 OS=Homo sapiens OX=9606 GN=PTBP1 PE=1 SV=1	[K].ELKTDSSPNQAR.[A]	O95394 [256-267]	1xPhospho [S]	P26599 1xPhospho [S]	37.5126	46.1586	1.22826
P49736	DNA replication licensing factor MCM2 OS=Homo sapiens OX=9606 GN=MCM2 PE=1 SV=4	[R].RGNDPLTSSPGRSSR.[R]	P49736 [18-30]	1xPhospho [S]	P49736 1xPhospho [S]	43.1609	52.9468	1.2227
Q9NX40	OCIA domain-containing protein 1 OS=Homo sapiens OX=9606 GN=OCIAD1 PE=1 SV=1	[R].RSSPPGHYYQK.[S]	Q8TAT6 [99-120]	1xPhospho [S3]	Q9NX40 1xPhospho [S123]	15.8429	19.1021	1.22175
Q9H1E3	Nuclear ubiquitous casein and cyclin-dependent kinase substrate 1 OS=Homo sapiens OX=9606 GN=NUCKS1 PE=1 SV=1	[K].NSQEDSEDSEDKDVKTK.[K]	Q09666 [4117-4128]	2xPhospho [S/D]	Q9H1E3 2xPhospho [S/D]	85.8476	104.806	1.21349
Q8IYB3	Serine/arginine repetitive matrix protein 1 OS=Homo sapiens OX=9606 GN=SRRM1 PE=1 SV=2	[R].KVELSESEEDKGGK.[M]	Q9Y3A5 [68-85]	1xPhospho [S5]	Q8IYB3 1xPhospho [S463]	27.2067	33.9145	1.2098
O75396	Vesicle-trafficking protein SEC22b OS=Homo sapiens OX=9606 GN=SEC22B PE=1 SV=4	[R].NLGSINTELQDVQR.[I]	O43290 [98-109]	1xPhospho [S4]	O75396 1xPhospho [S137]	9.19921	11.0372	1.20696
O75909	Cyclin-K OS=Homo sapiens OX=9606 GN=CCNK PE=1 SV=2	[K].RAVVVSPKEENK.[A]	O75909 [335-346]	1xPhospho [S6]	O75909 1xPhospho [S340]	24.8956	30.2735	1.20593
Q9BXP5	Serrate RNA effector molecule homolog OS=Homo sapiens OX=9606 GN=SRRT PE=1 SV=1	[R].ERFSPPRHELSPPQK.[R]	Q9UHD8 [77-87]	2xPhospho [S4; S11]	Q9BXP5 2xPhospho [S67; S74]	63.5722	74.919	1.20445
P22612	cAMP-dependent protein kinase catalytic subunit gamma OS=Homo sapiens OX=9606 GN=PRKACG PE=1 SV=3	[R].TWTLCGTPEYLAPEIILSK.[G]	P22612 [196-214]	1xCarbamidomethyl [C5]; 1xPhospho [T3]	P22612 1xPhospho [T198]	7.75936	9.32555	1.20277
Q9BXP5	Serrate RNA effector molecule homolog OS=Homo sapiens OX=9606 GN=SRRT PE=1 SV=1	[R].ERFSPPRHELSPPQK.[R]	Q9UHD8 [77-91]	1xPhospho [S4]	Q9BXP5 1xPhospho [S67]	30.6164	35.2948	1.20255
P02765	Alpha-2-HS-glycoprotein OS=Homo sapiens OX=9606 GN=AHSG PE=1 SV=2	[K].CDSSPDSAEDVRK.[V]	P02765 [132-144]	1xCarbamidomethyl [C1]; 1xPhospho [S/D]	P02765 1xPhospho [S/D]	3138.36	3765.9	1.20245
Q14739	Delta(14)-sterol reductase LBR OS=Homo sapiens OX=9606 GN=LBR PE=1 SV=2	[R].SASASHQADIK.[E]	Q14739 [97-107]	1xPhospho [S3]	Q14739 1xPhospho [S99]	26.8752	30.3405	1.19858
P15880	40S ribosomal protein S2 OS=Homo sapiens OX=9606 GN=RPS2 PE=1 SV=2	[K].THTRVSVQRTQAPAVATT.[-]	P15880 [276-293]	1xPhospho [S/T]	P15880 1xPhospho [S/T]	33.4024	40.1686	1.19711
P13639	Elongation factor 2 OS=Homo sapiens OX=9606 GN=EEF2 PE=1 SV=4	[R].AGETRFTDTRK.[D]	P13639 [163-180]	1xPhospho [T7]	P13639 1xPhospho [T57]	1916.22	2269.85	1.19638
P53985	Monocarboxylate transporter 1 OS=Homo sapiens OX=9606 GN=SLC16A1 PE=1 SV=3	[K].KESKEEETSIDVAGKPNEVTK.[A]	P26038 [108-133]	1xPhospho [S]	P53985 1xPhospho [S]	109.24	129.585	1.18903
P05388	60S acidic ribosomal protein P0 OS=Homo sapiens OX=9606 GN=RPLP0 PE=1 SV=1	[K].VEAKEESEESDEDMGFGLFD.[-]	P05388 [298-317]	2xPhospho [S/D]	P05388 2xPhospho [S/D]	152.759	184.069	1.18858
Q9Y232	Chromodomain Y-like protein OS=Homo sapiens OX=9606 GN=CDYL PE=1 SV=2	[K].ILVPKSPVKSR.[T]	Q9Y232 [196-206]	1xPhospho [S6]	Q9Y232 1xPhospho [S201]	63.7911	74.0004	1.18807
P55327	Tumor protein D52 OS=Homo sapiens OX=9606 GN=TPD52 PE=1 SV=2	[K].NSPTFKSFEEK.[V]	P49755 [153-170]	1xPhospho [S7]	P55327 1xPhospho [S176]	44.6756	52.5654	1.18263
Q9NVP2	Histone chaperone ASF1B OS=Homo sapiens OX=9606 GN=ASF1B PE=1 SV=1	[K].GLGLPGCIPGLLPENSMDCI.[-]	P49773 [8-21]	2xCarbamidomethyl [C7; C19]; 1xPhospho [S16]	Q9NVP2 1xPhospho [S198]	5.27746	6.13634	1.17278
Q7L014	Probable ATP-dependent RNA helicase DDX46 OS=Homo sapiens OX=9606 GN=DDX46 PE=1 SV=2	[K].AALGLQDSDDEDAAVDIDEQIESMFNSK.[K]	P43034 [148-163]	1xPhospho [D/S]	Q7L014 1xPhospho [D/S]	7.93227	9.6106	1.1682
Q13177	Serine/threonine-protein kinase PAK 2 OS=Homo sapiens OX=9606 GN=PAK2 PE=1 SV=3	[K].IISIFSGTEK.[G]	Q14498 [95-103]	1xPhospho [S3]	Q13177 1xPhospho [S55]	34.6062	39.2636	1.16657
O43399	Tumor protein D54 OS=Homo sapiens OX=9606 GN=TPD52L2 PE=1 SV=2	[R].NSATFKSFEDRVGTIK.[S]	P49755 [51-75]	1xPhospho [S7]	O43399 1xPhospho [S166]	251.364	292.405	1.16445
Q96TA1	Protein Niban 2 OS=Homo sapiens OX=9606 GN=NIBAN2 PE=1 SV=3	[K].AAPEASSPPASPLQHLLPGK.[A]	Q8TCG1 [873-880]	1xPhospho [S7]	Q96TA1 1xPhospho [S692]	21.4732	27.1087	1.16343
Q9H1B7	Probable E3 ubiquitin-protein ligase IRF2BPL OS=Homo sapiens OX=9606 GN=IRF2BPL PE=1 SV=1	[K].ASPEPPDSAEGALK.[L]	Q15149 [3028-3044]	1xPhospho [S2]	Q9H1B7 1xPhospho [S547]	24.9462	28.8269	1.16219
Q15149	Plectin OS=Homo sapiens OX=9606 GN=PLEC PE=1 SV=3	[K].AQLEPVASPAKKPK.[V]	P32119 [158-191]	1xPhospho [S8]	Q15149 1xPhospho [S1435]	49.2477	58.3882	1.15895
Q13283	Ras GTPase-activating protein-binding protein 1 OS=Homo sapiens OX=9606 GN=G3BP1 PE=1 SV=1	[K].SSSPAPADIAQTVQEDLRTFSWASVTSK.[N]	O60232 [68-97]	1xPhospho [S3]	Q13283 1xPhospho [S232]	96.6193	100.371	1.15534
Q09666	Neuroblast differentiation-associated protein AHNAK OS=Homo sapiens OX=9606 GN=AHNAK PE=1 SV=2	[R].LKSEDGVEGDLGETQSR.[T]	E9PAV3 [1367-1390]	1xPhospho [S3]	Q09666 1xPhospho [S135]	90.1012	101.037	1.14628
Q8WWM7	Ataxin-2-like protein OS=Homo sapiens OX=9606 GN=ATXN2L PE=1 SV=2	[R].QGSGRESPSLASREGK.[Y]	Q8WWM7 [333-348]	1xPhospho [S]	Q8WWM7 1xPhospho [S]	62.5762	69.3431	1.14428
Q8TE77	Protein phosphatase Slingshot homolog 3 OS=Homo sapiens OX=9606 GN=SSH3 PE=1 SV=2	[K].VVRQASVHDSGEEGEA.[-]	O60610 [505-527]	1xPhospho [S6]	Q8TE77 1xPhospho [S649]	26.7627	30.4991	1.14426
Q08378	Golgin subfamily A member 3 OS=Homo sapiens OX=9606 GN=GOLGA3 PE=1 SV=2	[R].QQERSSQPATKTR.[L]	P49915 [10-39]	2xPhospho [S6; T10]	Q08378 2xPhospho [S175; T179]	140.295	157.268	1.14348
Q9H3N1	Thioredoxin-related transmembrane protein 1 OS=Homo sapiens OX=9606 GN=TMX1 PE=1 SV=1	[K].VEEEQEADEEDVSEEEAESKEGTNK.[D]	P17987 [533-556]	1xPhospho [S13]	Q9H3N1 1xPhospho [S247]	90.6626	103.336	1.14341
Q01581	Hydroxymethylglutaryl-CoA synthase, cytoplasmic OS=Homo sapiens OX=9606 GN=HMGCS1 PE=1 SV=2	[R].TYARRPTPNDDTLDEGVGLVHSNIATEHIPSPAK.[K]	Q16543 [353-378]	1xPhospho [S31]	Q01581 1xPhospho [S495]	25.2133	28.4974	1.14293
Q13428	Treacle protein OS=Homo sapiens OX=9606 GN=TCOF1 PE=1 SV=3	[K].TSQVGAASAPAKESPRK.[G]	Q96K17 [123-154]	1xPhospho [S14]	Q13428 1xPhospho [S381]	106.492	121.004	1.14196
P46937	Transcriptional coactivator YAP1 OS=Homo sapiens OX=9606 GN=YAP1 PE=1 SV=2	[K].SHSRQASTDAGTAGALTPQHVR.[A]	P40227 [130-138]	1xPhospho [S/T]	P46937 1xPhospho [S/T]	52.4567	58.3025	1.1398
Q9H1E3	Nuclear ubiquitous casein and cyclin-dependent kinase substrate 1 OS=Homo sapiens OX=9606 GN=NUCKS1 PE=1 SV=1	[K].DDSHSAEDSEDEKEDHKNVR.[Q]	Q09666 [5748-5767]	2xPhospho [S5; S9]	Q9H1E3 2xPhospho [S75; S79]	13.3113	26.5285	1.13881
Q8TD16	Protein bicaudal D homolog 2 OS=Homo sapiens OX=9606 GN=BICD2 PE=1 SV=1	[R].GRRSPILLPK.[G]	Q7L014 [908-930]	1xPhospho [S4]	Q8TD16 1xPhospho [S582]	53.9131	61.0459	1.13533
Q02543	60S ribosomal protein L18a OS=Homo sapiens OX=9606 GN=RPL18A PE=1 SV=2	[K].SSGEIVYCGQVFEKSPLRVK.[N]	Q02543 [57-76]	1xCarbamidomethyl [C8]; 1xPhospho [S15]	Q02543 1xPhospho [S71]	46.2883	50.8505	1.13472
Q7Z5L9	Interferon regulatory factor 2-binding protein 2 OS=Homo sapiens OX=9606 GN=IRF2BP2 PE=1 SV=2	[K].RKPSPEPEGEVGPPK.[I]	P16144 [414-445]	1xPhospho [S4]	Q7Z5L9 1xPhospho [S360]	47.3085	54.1791	1.13201
P06748	Nucleophosmin OS=Homo sapiens OX=9606 GN=NPM1 PE=1 SV=2	[K].CGSGPVHISGQHLVAVEEDAESEDEEEEDVKLLSISGK.[R]	P49321 [698-718]	1xCarbamidomethyl [C1]; 1xPhospho [S/D]	P06748 1xPhospho [S/D]	123.702	140.94	1.13163
Q13177	Serine/threonine-protein kinase PAK 2 OS=Homo sapiens OX=9606 GN=PAK2 PE=1 SV=3	[K].YLSFTPPEKDGFPSGTPALNAK.[G]	P98179 [8-45]	1xPhospho [S3]	Q13177 1xPhospho [S141]	94.3577	104.824	1.13047
O75122	CLIP-associating protein 2 OS=Homo sapiens OX=9606 GN=CLASP2 PE=1 SV=3	[R].SRSDIDVNAAAGAK.[A]	O75122 [368-381]	1xPhospho [S3]	O75122 1xPhospho [S370]	48.7109	54.8248	1.12683
P29590	Protein PML OS=Homo sapiens OX=9606 GN=PML PE=1 SV=3	[R].LARSSPEQPRPSTSK.[A]	O60610 [944-969]	1xPhospho [S]	P29590 1xPhospho [S]	33.9618	39.0999	1.1266
O60841	Eukaryotic translation initiation factor 5B OS=Homo sapiens OX=9606 GN=EIF5B PE=1 SV=4	[K].NKPGPNIESGNEDDDASFKIK.[T]	P63241 [56-68]	1xPhospho [S9]	O60841 1xPhospho [S214]	117.439	132.112	1.12557
Q7Z4L5	Tetratricopeptide repeat protein 21B OS=Homo sapiens OX=9606 GN=TTC21B PE=1 SV=2	[R].TVPGLLQTVFLIAK.[V]	Q86UD0 [216-230]	1xPhospho [T8]	Q7Z4L5 1xPhospho [T494]	241.555	273.315	1.12523
Q5T8P6	RNA-binding protein 26 OS=Homo sapiens OX=9606 GN=RBM26 PE=1 SV=3	[K].AASPGRCLPK.[S]	Q9H0U4 [138-153]	1xCarbamidomethyl [C7]; 1xPhospho [S3]	Q5T8P6 1xPhospho [S795]	18.2603	20.69	1.12392
Q8NC51	Plasminogen activator inhibitor 1 RNA-binding protein OS=Homo sapiens OX=9606 GN=SERBP1 PE=1 SV=2	[K].DELTESPKYIQK.[Q]	Q02790 [255-266]	1xPhospho [S6]	Q8NC51 1xPhospho [S234]	22.9495	26.1355	1.12295
Q9UBH6	Xenotropic and polytropic retrovirus receptor 1 OS=Homo sapiens OX=9606 GN=XPR1 PE=1 SV=1	[R].RFATLQNELQSSLDAQK.[E]	O00159 [990-1005]	1xPhospho [S12]	Q9UBH6 1xPhospho [S94]	109.73	131.832	1.12169
P19338	Nucleolin OS=Homo sapiens OX=9606 GN=NCL PE=1 SV=3	[K].KVVVSPTK.[K]	Q14697 [232-269]	1xPhospho [S5]	P19338 1xPhospho [S67]	1243.31	1390.08	1.12141
P08238	Heat shock protein HSP 90-beta OS=Homo sapiens OX=9606 GN=HSP90AB1 PE=1 SV=4	[K].IEDVGSDEEDDSGKDK.[K]	P08238 [624-641]	1xPhospho [S/D]	P08238 1xPhospho [S/D]	145.128	163.604	1.12106
P05455	Lupus La protein OS=Homo sapiens OX=9606 GN=SSB PE=1 SV=2	[K].FASDDEHDEHDENGATGPVK.[R]	P05455 [318-330]	1xPhospho [S3]	P05455 1xPhospho [S366]	272.788	305.274	1.121
Q8NE71	ATP-binding cassette sub-family F member 1 OS=Homo sapiens OX=9606 GN=ABCF1 PE=1 SV=2	[K].GGNVFAALIQDQSEEEEEEEKHPPKPAKPEK.[N]	Q8NE71 [128-158]	1xPhospho [S13]	Q8NE71 1xPhospho [S140]	51.037	58.8738	1.1202
Q14247	Src substrate cortactin OS=Homo sapiens OX=9606 GN=CTTN PE=1 SV=2	[R].AKTQTPPVSPAPQPTEERLPSSPVYEDAASFK.[A]	Q04837 [128-148]	2xPhospho [T5; T]	Q14247 2xPhospho [T401; T]	125.739	137.442	1.12009
Q9BPX3	Condensin complex subunit 3 OS=Homo sapiens OX=9606 GN=NCAPG PE=1 SV=1	[K].LNLAQFLNEDLS.[-]	Q9BPX3 [1004-1015]	1xPhospho [S12]	Q9BPX3 1xPhospho [S1015]	3.04517	3.32021	1.11824
P23588	Eukaryotic translation initiation factor 4B OS=Homo sapiens OX=9606 GN=EIF4B PE=1 SV=2	[R].SRTGSESSQTGTSTTSSR.[N]	Q04637 [850-863]	1xPhospho [T3]	P23588 1xPhospho [T420]	3.77278	4.69204	1.1181
Q9H1B7	Probable E3 ubiquitin-protein ligase IRF2BPL OS=Homo sapiens OX=9606 GN=IRF2BPL PE=1 SV=1	[K].RKASPEPPDSAEGALK.[L]	Q15149 [2554-2564]	1xPhospho [S4]	Q9H1B7 1xPhospho [S547]	58.192	64.711	1.11649
P23588	Eukaryotic translation initiation factor 4B OS=Homo sapiens OX=9606 GN=EIF4B PE=1 SV=2	[R].SQSSDTEQQSPTSGGGK.[V]	P78344 [139-158]	1xPhospho [S10]	P23588 1xPhospho [S504]	21.8583	25.363	1.11581
Q09666	Neuroblast differentiation-associated protein AHNAK OS=Homo sapiens OX=9606 GN=AHNAK PE=1 SV=2	[K].GHYEVTGSDDETGKLQGSGVSLASK.[K]	Q09666 [731-751]	1xPhospho [S/D/T]	Q09666 1xPhospho [S/D/T]	50.6534	55.9821	1.11572
Q9UFH2	Dynein heavy chain 17, axonemal OS=Homo sapiens OX=9606 GN=DNAH17 PE=1 SV=3	[R].DLSNIFQGLLFSTAEVLK.[T]	O60313 [909-923]	1xPhospho [T/S]	Q9UFH2 1xPhospho [T/S]	52.7901	61.1661	1.11562
P06748	Nucleophosmin OS=Homo sapiens OX=9606 GN=NPM1 PE=1 SV=2	[K].MQASIEKGGSLPK.[V]	Q15233 [273-290]	1xPhospho [S4]	P06748 1xPhospho [S254]	49.2559	54.7318	1.11308
Q01518	Adenylyl cyclase-associated protein 1 OS=Homo sapiens OX=9606 GN=CAP1 PE=1 SV=5	[R].AVGRLEAVSHTSDMHRGYADSPSK.[A]	Q01518 [14-37]	1xPhospho [S21]	Q01518 1xPhospho [S34]	41.1809	44.6083	1.10964
Q14498	RNA-binding protein 39 OS=Homo sapiens OX=9606 GN=RBM39 PE=1 SV=2	[R].YRSPYSGPK.[F]	P61019 [152-170]	1xPhospho [S3]	Q14498 1xPhospho [S97]	54.0092	59.863	1.10876
Q09666	Neuroblast differentiation-associated protein AHNAK OS=Homo sapiens OX=9606 GN=AHNAK PE=1 SV=2	[K].GHYEVTGSDDETGK.[L]	[2225-2245]	1xPhospho [S8]	Q09666 1xPhospho [S5841]	21.8994	24.4759	1.10817
Q9NQC3	Reticulon-4 OS=Homo sapiens OX=9606 GN=RTN4 PE=1 SV=2	[-].MEDLDQSPLVSSSDSPPRPQPAFK.[Y]	P35241 [449-464]	1xAcetyl [N-Term]; 1xPhospho [S15]	Q9NQC3 1xAcetyl [N-Term]; 1xPhospho [S15]	131.245	151.911	1.1069
Q9Y6G9	Cytoplasmic dynein 1 light intermediate chain 1 OS=Homo sapiens OX=9606 GN=DYNC1LI1 PE=1 SV=3	[K].LIRDFQEYVEPGEDFPASPQRR.[N]	Q9Y6G9 [190-211]	1xPhospho [S18]	Q9Y6G9 1xPhospho [S207]	23.361	27.3493	1.10656
Q9NQG5	Regulation of nuclear pre-mRNA domain-containing protein 1B OS=Homo sapiens OX=9606 GN=RPRD1B PE=1 SV=1	[K].RTFQQIQEEEDDDYPGSYSPQDPSAGPLLTEELIK.[A]	P31150 [330-348]	1xPhospho [S19]	Q9NQG5 1xPhospho [S166]	12.338	12.6282	1.10655
P05455	Lupus La protein OS=Homo sapiens OX=9606 GN=SSB PE=1 SV=2	[K].FASDDEHDEHDENGATGPVKR.[A]	P05455 [89-105]	1xPhospho [S3]	P05455 1xPhospho [S366]	24.158	26.9721	1.10644
P46937	Transcriptional coactivator YAP1 OS=Homo sapiens OX=9606 GN=YAP1 PE=1 SV=2	[K].SHSRQASTDAGTAGALTPQHVR.[A]	P40227 [59-79]	2xPhospho [S3; S7]	P46937 2xPhospho [S105; S109]	69.2666	75.4103	1.10572
Q96EV2	RNA-binding protein 33 OS=Homo sapiens OX=9606 GN=RBM33 PE=1 SV=3	[K].VKPASPVAQPKEEAK.[T]	Q9UL25 [134-157]	1xPhospho [S5]	Q96EV2 1xPhospho [S765]	36.4212	40.3622	1.10559
P20700	Lamin-B1 OS=Homo sapiens OX=9606 GN=LMNB1 PE=1 SV=2	[K].LLEGEEERLKLSPSPSSR.[V]	P20700 [380-397]	1xPhospho [S12]	P20700 1xPhospho [S391]; Q03252 1xPhospho [S405]	28.6607	33.4317	1.10501
Q03252	Lamin-B2 OS=Homo sapiens OX=9606 GN=LMNB2 PE=1 SV=4	[K].LLEGEEERLKLSPSPSSR.[V]	Q03252 [394-411]	1xPhospho [S12]	P20700 1xPhospho [S391]; Q03252 1xPhospho [S405]	28.6607	33.4317	1.10501
Q9UN81	LINE-1 retrotransposable element ORF1 protein OS=Homo sapiens OX=9606 GN=L1RE1 PE=1 SV=1	[K].TQSASPPPKER.[S]	P09960 [219-230]	1xPhospho [S5]	Q9UN81 1xPhospho [S18]	14.5009	20.1418	1.10484
Q9H1E3	Nuclear ubiquitous casein and cyclin-dependent kinase substrate 1 OS=Homo sapiens OX=9606 GN=NUCKS1 PE=1 SV=1	[K].VVDYSQFQESDDADEDYGRDSGPPTKK.[I]	[2823-2834]	1xPhospho [S/D]	Q9H1E3 1xPhospho [S/D]	27.9874	30.4774	1.1017
O15173	Membrane-associated progesterone receptor component 2 OS=Homo sapiens OX=9606 GN=PGRMC2 PE=1 SV=1	[R].LLKPGEEPSEYTDEEDTKDHNKQD.[-]	P43358 [246-260]	1xPhospho [T12]	O15173 1xPhospho [T211]	43.9269	48.2111	1.10161
Q9UQ35	Serine/arginine repetitive matrix protein 2 OS=Homo sapiens OX=9606 GN=SRRM2 PE=1 SV=2	[R].SRTPPSAPSQSR.[M]	Q08J23 [7-28]	1xPhospho [T/S]	Q9UQ35 1xPhospho [T/S]	34.618	38.9212	1.10107
O75534	Cold shock domain-containing protein E1 OS=Homo sapiens OX=9606 GN=CSDE1 PE=1 SV=2	[R].LLGRNSNSK.[R]	O75534 [509-517]	1xPhospho [S6]	O75534 1xPhospho [S514]	31.1797	34.486	1.10069
Q09666	Neuroblast differentiation-associated protein AHNAK OS=Homo sapiens OX=9606 GN=AHNAK PE=1 SV=2	[K].ASLGSLEGEAEAEASSPKGK.[F]	Q09666 [971-979]	2xPhospho [S15; S]	Q09666 2xPhospho [S5762; S]	16.0858	17.8194	1.10042
P35579	Myosin-9 OS=Homo sapiens OX=9606 GN=MYH9 PE=1 SV=4	[R].KGAGDGSDEEVDGK.[A]	P35579 [160-180]	1xPhospho [S/D]	P35579 1xPhospho [S/D]	615.528	709.499	1.09975
P35579	Myosin-9 OS=Homo sapiens OX=9606 GN=MYH9 PE=1 SV=4	[R].KGAGDGSDEEVDGKADGAEAKPAE.[-]	Q7Z406 [1299-1319]	1xPhospho [S/D]	P35579 1xPhospho [S/D]	726.304	784.312	1.09872
P35251	Replication factor C subunit 1 OS=Homo sapiens OX=9606 GN=RFC1 PE=1 SV=4	[K].NKPLSPIK.[L]	P50395 [175-210]	1xPhospho [S5]	P35251 1xPhospho [S156]	63.5242	49.5039	1.09859
Q86X29	Lipolysis-stimulated lipoprotein receptor OS=Homo sapiens OX=9606 GN=LSR PE=1 SV=4	[K].NLALSRESLVV.[-]	P09960 [581-593]	1xPhospho [S5]	Q86X29 1xPhospho [S643]	15.9623	18.0578	1.09853
Q71RC2	La-related protein 4 OS=Homo sapiens OX=9606 GN=LARP4 PE=1 SV=3	[K].EQYVPPRSPK.[-]	P20700 [223-241]	1xPhospho [S8]	Q71RC2 1xPhospho [S722]	24.8119	26.7748	1.09797
Q9H1E3	Nuclear ubiquitous casein and cyclin-dependent kinase substrate 1 OS=Homo sapiens OX=9606 GN=NUCKS1 PE=1 SV=1	[K].VVDYSQFQESDDADEDYGRDSGPPTK.[K]	Q09666 [1311-1322]	1xPhospho [S/D]	Q9H1E3 1xPhospho [S/D]	443.008	501.679	1.09781
Q9NYB0	Telomeric repeat-binding factor 2-interacting protein 1 OS=Homo sapiens OX=9606 GN=TERF2IP PE=1 SV=1	[K].YLLGDAPVSPSSQK.[L]	P00441 [77-116]	1xPhospho [S9]	Q9NYB0 1xPhospho [S203]	32.536	36.4933	1.0968
Q01130	Serine/arginine-rich splicing factor 2 OS=Homo sapiens OX=9606 GN=SRSF2 PE=1 SV=4	[K].VDNLTYRTSPDTLRR.[V]	Q08J23 [566-577]	1xPhospho [T/Y/S/D]	Q01130 1xPhospho [T/Y/S]	204.24	224.856	1.09199
P06748	Nucleophosmin OS=Homo sapiens OX=9606 GN=NPM1 PE=1 SV=2	[K].DELHIVEAEAMNYEGSPIKVTLATLK.[M]	P61916 [72-94]	1xPhospho [S16]	P06748 1xPhospho [S70]	47.6493	52.6328	1.09159
Q9H0B6	Kinesin light chain 2 OS=Homo sapiens OX=9606 GN=KLC2 PE=1 SV=1	[K].RASSLNFLNK.[S]	Q86UP2 [1104-1116]	1xPhospho [S]	Q9H0B6 1xPhospho [S]	99.8456	109.11	1.08881
Q9UHD8	Septin-9 OS=Homo sapiens OX=9606 GN=SEPTIN9 PE=1 SV=2	[R].HVDSLSQRSPK.[A]	P13489 [206-226]	1xPhospho [S9]	Q9UHD8 1xPhospho [S85]	420.98	457.481	1.08691
Q15643	Thyroid receptor-interacting protein 11 OS=Homo sapiens OX=9606 GN=TRIP11 PE=1 SV=3	[K].LSVHDMKPLDSPGRRK.[R]	P50991 [22-34]	1xPhospho [S11]	Q15643 1xPhospho [S1891]	53.9122	55.4253	1.08655
Q9NZI8	Insulin-like growth factor 2 mRNA-binding protein 1 OS=Homo sapiens OX=9606 GN=IGF2BP1 PE=1 SV=2	[R].QGSPVAAGAPAK.[Q]	P29218 [265-277]	1xPhospho [S3]	Q9NZI8 1xPhospho [S181]	51.1771	54.2191	1.0857
P35579	Myosin-9 OS=Homo sapiens OX=9606 GN=MYH9 PE=1 SV=4	[K].GAGDGSDEEVDGKADGAEAKPAE.[-]	P35579 [1106-1124]	1xPhospho [S6]	P35579 1xPhospho [S1943]	100.777	111.195	1.08494
Q2TBE0	CWF19-like protein 2 OS=Homo sapiens OX=9606 GN=CWF19L2 PE=1 SV=4	[K].STFAGSPERESIHILSVDEKNK.[L]	Q2TBE0 [474-495]	1xPhospho [H13]	Q2TBE0 1xPhospho [H486]	21.5299	23.1148	1.08468
Q7KZI7	Serine/threonine-protein kinase MARK2 OS=Homo sapiens OX=9606 GN=MARK2 PE=1 SV=2	[R].SRNSPLLER.[A]	P49756 [76-97]	1xPhospho [S4]	Q7KZI7 1xPhospho [S486]	142.601	148.118	1.0843
Q9NSC5	Homer protein homolog 3 OS=Homo sapiens OX=9606 GN=HOMER3 PE=1 SV=2	[K].LFRSQSADAPGPTERER.[L]	O43719 [304-335]	1xPhospho [S]	Q9NSC5 1xPhospho [S]	22.0705	23.1414	1.08313
P27816	Microtubule-associated protein 4 OS=Homo sapiens OX=9606 GN=MAP4 PE=1 SV=3	[K].KCSLPAEEDSVLEK.[L]	Q9UPN3 [5423-5440]	1xCarbamidomethyl [C2]; 1xPhospho [S3]	P27816 1xPhospho [S636]	16.167	17.1923	1.08222
Q6ZNB6	NF-X1-type zinc finger protein NFXL1 OS=Homo sapiens OX=9606 GN=NFXL1 PE=1 SV=2	[K].ASEIKEAEAK.[A]	[4721-4734]	1xPhospho [S2]	Q6ZNB6 1xPhospho [S835]	28.9953	31.2108	1.08182
P10644	cAMP-dependent protein kinase type I-alpha regulatory subunit OS=Homo sapiens OX=9606 GN=PRKAR1A PE=1 SV=1	[K].AGTRTDSREDEISPPPPNPVVK.[G]	P10644 [71-92]	1xPhospho [S13]	P10644 1xPhospho [S83]	144.651	156.243	1.08144
Q8WVT3	Trafficking protein particle complex subunit 12 OS=Homo sapiens OX=9606 GN=TRAPPC12 PE=1 SV=3	[R].GAVFVDKENLTMPGLR.[F]	P48643 [266-279]	1xPhospho [D6]; 1xOxidation [M12]	Q8WVT3 1xPhospho [D334]	773.857	840.93	1.08111
Q13177	Serine/threonine-protein kinase PAK 2 OS=Homo sapiens OX=9606 GN=PAK2 PE=1 SV=3	[K].SIYTRSVIDPVPAPVGDSHVDGAAK.[S]	Q96EV2 [761-775]	1xPhospho [S/T]	Q13177 1xPhospho [S/T]	57.2491	60.385	1.08081
P26639	Threonine--tRNA ligase 1, cytoplasmic OS=Homo sapiens OX=9606 GN=TARS1 PE=1 SV=3	[-].MFEEKASSPSGK.[M]	P78371 [83-119]	1xAcetyl [N-Term]; 1xPhospho [S8]	P26639 1xAcetyl [N-Term]; 1xPhospho [S8]	65.9839	70.5065	1.08005
Q14157	Ubiquitin-associated protein 2-like OS=Homo sapiens OX=9606 GN=UBAP2L PE=1 SV=2	[R].RYPSSISSSPQKDLTQAK.[N]	P67936 [178-190]	1xPhospho [S9]	Q14157 1xPhospho [S609]	63.7105	68.8403	1.07834
Q9UDY2	Tight junction protein ZO-2 OS=Homo sapiens OX=9606 GN=TJP2 PE=1 SV=2	[K].VQVAALQASPPLDQDDRAFEVMDEFDGRSFR.[S]	P48643 [215-223]	1xPhospho [S9]	Q9UDY2 1xPhospho [S130]	16.6792	18.4763	1.07831
Q92598	Heat shock protein 105 kDa OS=Homo sapiens OX=9606 GN=HSPH1 PE=1 SV=1	[K].IESPKLERTPNGPNIDK.[K]	Q92598 [578-585]	1xPhospho [S3]	Q92598 1xPhospho [S809]	56.3913	61.5475	1.07823
P19338	Nucleolin OS=Homo sapiens OX=9606 GN=NCL PE=1 SV=3	[K].VVVSPTKK.[V]	[4215-4223]	1xPhospho [S4]	P19338 1xPhospho [S67]	359.575	387.781	1.07819
Q13136	Liprin-alpha-1 OS=Homo sapiens OX=9606 GN=PPFIA1 PE=1 SV=1	[K].RSSDGSLSHEEDLAK.[V]	Q13136 [316-327]	2xPhospho [S3; S6]	Q13136 2xPhospho [S239; S242]	140.178	148.149	1.07747
Q13428	Treacle protein OS=Homo sapiens OX=9606 GN=TCOF1 PE=1 SV=3	[K].SLGNILQAKPTSSPAKGPPQK.[A]	P20290 [40-54]	1xPhospho [S13]	Q13428 1xPhospho [S583]	74.5274	81.8642	1.07385
Q86UP2	Kinectin OS=Homo sapiens OX=9606 GN=KTN1 PE=1 SV=1	[K].VEPVPVTKQPTPPSEAAASK.[K]	Q07666 [14-31]	1xPhospho [T11]	Q86UP2 1xPhospho [T153]	68.2083	74.8669	1.07161
Q13428	Treacle protein OS=Homo sapiens OX=9606 GN=TCOF1 PE=1 SV=3	[K].LSGDQPAAR.[T]	P20290 [172-202]	1xPhospho [S2]	Q13428 1xPhospho [S1350]	164.374	174.398	1.06879
Q8TCU4	Alstrom syndrome protein 1 OS=Homo sapiens OX=9606 GN=ALMS1 PE=1 SV=4	[K].VSAVAGPADQKTGLPTVPSSAYSHREK.[L]	Q8TCU4 [790-816]	2xPhospho [T12; T16]	Q8TCU4 2xPhospho [T801; T805]	70.2775	69.8232	1.06753
Q9GZR7	ATP-dependent RNA helicase DDX24 OS=Homo sapiens OX=9606 GN=DDX24 PE=1 SV=1	[K].AQAVSEEEEEEEGKSSSPKK.[K]	Q9GZR7 [78-97]	1xPhospho [S5]	Q9GZR7 1xPhospho [S82]	35.5904	37.666	1.06569
O00303	Eukaryotic translation initiation factor 3 subunit F OS=Homo sapiens OX=9606 GN=EIF3F PE=1 SV=1	[K].TCFSPNRVIGLSSDLQQVGGASAR.[I]	O15371 [222-237]	1xCarbamidomethyl [C2]; 1xPhospho [S4]	O00303 1xPhospho [S258]	34.2917	36.1365	1.06365
Q9UQB8	Brain-specific angiogenesis inhibitor 1-associated protein 2 OS=Homo sapiens OX=9606 GN=BAIAP2 PE=1 SV=1	[K].SSSTGNLLDKDDLAIPPPDYGAASR.[A]	Q9UQB8 [452-476]	1xPhospho [S3]	Q9UQB8 1xPhospho [S454]	20.74	21.8511	1.06363
P49840	Glycogen synthase kinase-3 alpha OS=Homo sapiens OX=9606 GN=GSK3A PE=1 SV=2	[K].QLVRGEPNVSYICSR.[Y]	P41250 [83-93]	1xCarbamidomethyl [C13]; 1xPhospho [Y11]	P49840 1xPhospho [Y279]	63.8128	69.1702	1.06179
Q9UQ35	Serine/arginine repetitive matrix protein 2 OS=Homo sapiens OX=9606 GN=SRRM2 PE=1 SV=2	[R].MTSERAPSPSSR.[M]	Q08J23 [306-338]	1xPhospho [S8]	Q9UQ35 1xPhospho [S2426]	78.5674	82.991	1.06087
Q7L4I2	Arginine/serine-rich coiled-coil protein 2 OS=Homo sapiens OX=9606 GN=RSRC2 PE=1 SV=1	[K].KEQSEVSVSPR.[A]	Q7L4I2 [24-34]	1xPhospho [S9]	Q7L4I2 1xPhospho [S32]	99.3083	104.334	1.06055
P42167	Lamina-associated polypeptide 2, isoforms beta/gamma OS=Homo sapiens OX=9606 GN=TMPO PE=1 SV=2	[R].AKTPVTLK.[Q]	Q04760 [160-179]	1xPhospho [T3]	P42167 1xPhospho [T208]	179.654	191.275	1.05903
Q04637	Eukaryotic translation initiation factor 4 gamma 1 OS=Homo sapiens OX=9606 GN=EIF4G1 PE=1 SV=4	[K].REAALPPVSPLK.[A]	Q04637 [1001-1019]	1xPhospho [S9]	Q04637 1xPhospho [S1231]	44.1835	46.0567	1.0589
P60174	Triosephosphate isomerase OS=Homo sapiens OX=9606 GN=TPI1 PE=1 SV=4	[K].QSLGELIGTLNAAKVPADTEVVCAPPTAYIDFAR.[Q]	Q01995 [161-172]	1xCarbamidomethyl [C23]; 1xPhospho [S/T]	P60174 1xPhospho [S/T]	98.7419	101.199	1.05849
P06493	Cyclin-dependent kinase 1 OS=Homo sapiens OX=9606 GN=CDK1 PE=1 SV=3	[K].IGEGTYGVVYKGR.[H]	P06493 [10-22]	2xPhospho [T5; Y6]	P06493 2xPhospho [T14; Y15]	87.2024	92.1242	1.05731
P08238	Heat shock protein HSP 90-beta OS=Homo sapiens OX=9606 GN=HSP90AB1 PE=1 SV=4	[K].IEDVGSDEEDDSGKDKK.[K]	P08238 [65-72]	1xPhospho [S/D]	P08238 1xPhospho [S/D]	107.814	114.173	1.05722
Q9UPN9	E3 ubiquitin-protein ligase TRIM33 OS=Homo sapiens OX=9606 GN=TRIM33 PE=1 SV=3	[K].RLKSDERPVHIK.[-]	Q63HN8 [2991-3007]	1xPhospho [S/D]	Q9UPN9 1xPhospho [S/D]	72.0451	78.081	1.05666
Q9Y617	Phosphoserine aminotransferase OS=Homo sapiens OX=9606 GN=PSAT1 PE=1 SV=2	[K].GVGISVLEMSHRSSDFAK.[I]	Q00688 [100-110]	1xPhospho [S5]; 1xOxidation [M9]	Q9Y617 1xPhospho [S38]	211.794	216.324	1.05598
O60841	Eukaryotic translation initiation factor 5B OS=Homo sapiens OX=9606 GN=EIF5B PE=1 SV=4	[K].KQSFDDNDSEELEDKDSK.[S]	P63241 [68-85]	1xPhospho [S9]	O60841 1xPhospho [S113]	24.3943	24.4597	1.05566
P49790	Nuclear pore complex protein Nup153 OS=Homo sapiens OX=9606 GN=NUP153 PE=1 SV=2	[K].LSPRDTAK.[Q]	[4196-4214]	1xPhospho [S2]	P49790 1xPhospho [S687]	113.121	124.174	1.05327
O60841	Eukaryotic translation initiation factor 5B OS=Homo sapiens OX=9606 GN=EIF5B PE=1 SV=4	[K].KWDGSEEDEDNSK.[K]	P63241 [68-85]	1xPhospho [S5]	O60841 1xPhospho [S164]	19.9965	21.2443	1.05088
P48739	Phosphatidylinositol transfer protein beta isoform OS=Homo sapiens OX=9606 GN=PITPNB PE=1 SV=2	[K].RGSVRGTSAADV.[-]	O00151 [139-166]	1xPhospho [S3]	P48739 1xPhospho [S262]	197.3	208.598	1.05057
O00264	Membrane-associated progesterone receptor component 1 OS=Homo sapiens OX=9606 GN=PGRMC1 PE=1 SV=3	[K].IVRGDQPAASGDSDDDEPPPLPR.[L]	P43358 [114-124]	1xPhospho [S/D]	O00264 1xPhospho [S/D]	124.197	135.211	1.05005
P06493	Cyclin-dependent kinase 1 OS=Homo sapiens OX=9606 GN=CDK1 PE=1 SV=3	[K].IGEGTYGVVYKGR.[H]	P06493 [10-22]	1xPhospho [Y/T]	P06493 1xPhospho [Y/T]	117.922	123.072	1.04809
Q6PKG0	La-related protein 1 OS=Homo sapiens OX=9606 GN=LARP1 PE=1 SV=2	[K].GLSASLPDLDSENWIEVKK.[R]	P20700 [157-181]	1xPhospho [S5]	Q6PKG0 1xPhospho [S548]	20.6014	19.339	1.04651
Q15149	Plectin OS=Homo sapiens OX=9606 GN=PLEC PE=1 SV=3	[R].SSSVGSSSSYPISPAVSR.[T]	Q06830 [129-151]	1xPhospho [S3]	Q15149 1xPhospho [S4386]	18.0344	19.1206	1.04645
P13647	Keratin, type II cytoskeletal 5 OS=Homo sapiens OX=9606 GN=KRT5 PE=1 SV=3	[R].SGGSRSFSTASAITPSVSR.[T]	P19013 [246-255]	1xPhospho [S/T]	P13647 1xPhospho [S/T]	207.56	215.633	1.04638
O96013	Serine/threonine-protein kinase PAK 4 OS=Homo sapiens OX=9606 GN=PAK4 PE=1 SV=1	[R].SNSLRRDSPPPPAR.[A]	Q9Y5S9 [50-68]	1xPhospho [S/D]	O96013 1xPhospho [S/D]	87.754	87.9042	1.04595
P35606	Coatomer subunit beta' OS=Homo sapiens OX=9606 GN=COPB2 PE=1 SV=2	[R].STAQQELDGKPASPTPVIVASHTANKEEK.[S]	P35606 [847-875]	1xPhospho [S/T]	P35606 1xPhospho [S/T]	63.7634	66.4009	1.04221
O94915	Protein furry homolog-like OS=Homo sapiens OX=9606 GN=FRYL PE=1 SV=2	[R].TRSLSSLREK.[G]	P60900 [55-71]	1xPhospho [S3]	O94915 1xPhospho [S1978]	34.4926	36.1865	1.04135
P51858	Hepatoma-derived growth factor OS=Homo sapiens OX=9606 GN=HDGF PE=1 SV=1	[R].RAGDLLEDSPKRPK.[E]	P69905 [94-100]	1xPhospho [S9]	P51858 1xPhospho [S165]	74.6883	70.3881	1.03907
Q14244	Ensconsin OS=Homo sapiens OX=9606 GN=MAP7 PE=1 SV=1	[K].AAPAQVRPPSPGNIRPVK.[R]	P30084 [57-74]	1xPhospho [S10]	Q14244 1xPhospho [S365]	20.6079	18.7065	1.03819
O14737	Programmed cell death protein 5 OS=Homo sapiens OX=9606 GN=PDCD5 PE=1 SV=3	[R].RKVMDSDEDDDY.[-]	Q9UHX1 [417-448]	1xPhospho [S6]	O14737 1xPhospho [S119]	42.3086	43.4858	1.03532
Q96TC7	Regulator of microtubule dynamics protein 3 OS=Homo sapiens OX=9606 GN=RMDN3 PE=1 SV=2	[R].SQSLPNSLDYTQTSDPGRHVMLLR.[A]	P50395 [349-379]	1xPhospho [S3]	Q96TC7 1xPhospho [S46]	19.7235	20.6353	1.03458
Q96D71	RalBP1-associated Eps domain-containing protein 1 OS=Homo sapiens OX=9606 GN=REPS1 PE=1 SV=3	[R].LKSEDELRPEVDEHTQK.[T]	Q01105 [155-167]	1xPhospho [S3]	Q96D71 1xPhospho [S709]	42.926	44.6341	1.03455
P08727	Keratin, type I cytoskeletal 19 OS=Homo sapiens OX=9606 GN=KRT19 PE=1 SV=4	[R].FGPGVAFRAPSIHGGSGGRGVSVSSAR.[F]	P05783 [132-149]	1xPhospho [S11]	P08727 1xPhospho [S35]	44.1471	47.15	1.03434
Q9BSL1	Ubiquitin-associated domain-containing protein 1 OS=Homo sapiens OX=9606 GN=UBAC1 PE=1 SV=1	[K].RAPSPLPK.[M]	P06753 [79-92]	1xPhospho [S4]	Q9BSL1 1xPhospho [S98]	25.1317	26.0817	1.03369
P58107	Epiplakin OS=Homo sapiens OX=9606 GN=EPPK1 PE=1 SV=3	[-].MSGHTLPPLPVPGTNSTEQASVPRAMAATLGAGTPPRPQAR.[S]	Q9UBC2 [482-502]	1xPhospho [T34]; 1xOxidation [M26]	P58107 1xPhospho [T34]	192.231	197.338	1.03242
Q5VUB5	Protein FAM171A1 OS=Homo sapiens OX=9606 GN=FAM171A1 PE=1 SV=1	[R].HSYIDLQRAGRNGSNDASLDSGVDMNEPK.[S]	P28066 [169-187]	1xPhospho [D5]; 1xOxidation [M25]	Q5VUB5 1xPhospho [D726]	107.825	108.785	1.03086
Q32MK0	Myosin light chain kinase 3 OS=Homo sapiens OX=9606 GN=MYLK3 PE=1 SV=3	[R].GSLGPTLTTEAPAAAQPGKQGPPGTGR.[C]	Q9NZM1 [1094-1115]	2xPhospho [T9; T25]	Q32MK0 2xPhospho [T362; T378]	3504.57	3729.06	1.03049
P16949	Stathmin OS=Homo sapiens OX=9606 GN=STMN1 PE=1 SV=3	[K].RASGQAFELILSPR.[S]	Q13596 [224-237]	1xPhospho [S]	P16949 1xPhospho [S]	101.483	110.408	1.02807
O00429	Dynamin-1-like protein OS=Homo sapiens OX=9606 GN=DNM1L PE=1 SV=2	[K].SKPIPIMPASPQK.[G]	O00429 [693-709]	1xPhospho [S10]	O00429 1xPhospho [S616]	60.542	61.8169	1.02521
Q01130	Serine/arginine-rich splicing factor 2 OS=Homo sapiens OX=9606 GN=SRSF2 PE=1 SV=4	[K].VDNLTYRTSPDTLR.[R]	Q9GZR2 [11-24]	1xPhospho [S/T]	Q01130 1xPhospho [S/T]	119.272	123.848	1.02172
P19338	Nucleolin OS=Homo sapiens OX=9606 GN=NCL PE=1 SV=3	[R].AIRLELQGPRGSPNAR.[S]	[4087-4095]	1xPhospho [S12]	P19338 1xPhospho [S563]	1516.12	1593.08	1.02131
Q01518	Adenylyl cyclase-associated protein 1 OS=Homo sapiens OX=9606 GN=CAP1 PE=1 SV=5	[R].SGPKPFSAPKPQTSPSPK.[R]	Q01518 [295-312]	2xPhospho [S14; S16]	Q01518 2xPhospho [S308; S310]	123.065	117.996	1.0213
Q7Z417	Nuclear fragile X mental retardation-interacting protein 2 OS=Homo sapiens OX=9606 GN=NUFIP2 PE=1 SV=1	[K].RTSPQVLGSILK.[S]	Q09666 [3431-3448]	1xPhospho [S3]	Q7Z417 1xPhospho [S572]	30.7406	30.9416	1.02123
P33991	DNA replication licensing factor MCM4 OS=Homo sapiens OX=9606 GN=MCM4 PE=1 SV=5	[R].ATPAQTPRSEDARSSPSQR.[R]	P33991 [331-343]	1xPhospho [S15]	P33991 1xPhospho [S32]	46.2774	47.0943	1.02104
P31949	Protein S100-A11 OS=Homo sapiens OX=9606 GN=S100A11 PE=1 SV=2	[K].ISSPTETERCIESLIAVFQK.[Y]	P30101 [367-379]	1xCarbamidomethyl [C10]; 1xPhospho [S3]	P31949 1xPhospho [S6]	7.97209	7.14285	1.02056
Q7L014	Probable ATP-dependent RNA helicase DDX46 OS=Homo sapiens OX=9606 GN=DDX46 PE=1 SV=2	[K].AALGLQDSDDEDAAVDIDEQIESMFNSKK.[R]	P43034 [33-45]	1xPhospho [S/D]	Q7L014 1xPhospho [S/D]	74.9142	77.2816	1.01909
Q9UHD8	Septin-9 OS=Homo sapiens OX=9606 GN=SEPTIN9 PE=1 SV=2	[R].HVDSLSQRSPKASLR.[R]	P13489 [35-44]	1xPhospho [S9]	Q9UHD8 1xPhospho [S85]	139.298	144.008	1.01855
P05783	Keratin, type I cytoskeletal 18 OS=Homo sapiens OX=9606 GN=KRT18 PE=1 SV=2	[R].SLGSVQAPSYGARPVSSAASVYAGAGGSGSR.[I]	Q04695 [86-94]	1xPhospho [S20]	P05783 1xPhospho [S34]	26.8934	27.7366	1.01836
Q6IN85	Serine/threonine-protein phosphatase 4 regulatory subunit 3A OS=Homo sapiens OX=9606 GN=PPP4R3A PE=1 SV=1	[K].TNLSGRQSPSFK.[L]	Q9H446 [54-85]	1xPhospho [S8]	Q6IN85 1xPhospho [S741]	77.9198	80.1052	1.01783
P61978	Heterogeneous nuclear ribonucleoprotein K OS=Homo sapiens OX=9606 GN=HNRNPK PE=1 SV=1	[K].IIPTLEEGLQLPSPTATSQLPLESDAVECLNYQHYK.[G]	P61978 [87-103]	1xCarbamidomethyl [C29]; 1xPhospho [S/T]	P61978 1xPhospho [S/T]	113.988	121.136	1.01776
Q9UPU5	Ubiquitin carboxyl-terminal hydrolase 24 OS=Homo sapiens OX=9606 GN=USP24 PE=1 SV=3	[R].VSDQNSPVLPK.[K]	P60174 [132-142]	1xPhospho [S6]	Q9UPU5 1xPhospho [S2047]	46.1695	47.9995	1.0163
Q04695	Keratin, type I cytoskeletal 17 OS=Homo sapiens OX=9606 GN=KRT17 PE=1 SV=2	[R].TSCRLSGGLGAGSCR.[L]	P13646 [407-415]	2xCarbamidomethyl [C3; C14]; 1xPhospho [S6]	Q04695 1xPhospho [S32]	62.9781	63.4645	1.01605
Q03393	6-pyruvoyl tetrahydrobiopterin synthase OS=Homo sapiens OX=9606 GN=PTS PE=1 SV=1	[R].RISFSASHR.[L]	Q03393 [17-25]	1xPhospho [S3]	Q03393 1xPhospho [S19]	27.6344	28.0617	1.01521
Q96B36	Proline-rich AKT1 substrate 1 OS=Homo sapiens OX=9606 GN=AKT1S1 PE=1 SV=1	[K].SLPVSVPVWGFKEK.[R]	Q9UHV9 [126-145]	1xPhospho [S1]	Q96B36 1xPhospho [S183]	38.0537	38.5824	1.01457
P35579	Myosin-9 OS=Homo sapiens OX=9606 GN=MYH9 PE=1 SV=4	[K].GAGDGSDEEVDGK.[A]	P35579 [1816-1835]	1xPhospho [S6]	P35579 1xPhospho [S1943]	62.4442	67.7187	1.01375
Q8WWM7	Ataxin-2-like protein OS=Homo sapiens OX=9606 GN=ATXN2L PE=1 SV=2	[R].MYPPRSPK.[S]	Q8WWM7 [444-451]	1xPhospho [S6]	Q8WWM7 1xPhospho [S449]	122.945	126.623	1.01239
P46937	Transcriptional coactivator YAP1 OS=Homo sapiens OX=9606 GN=YAP1 PE=1 SV=2	[R].AHSSPASLQLGAVSPGTLTPTGVVSGPAATPTAQHLR.[Q]	P40227 [382-396]	1xPhospho [S3]	P46937 1xPhospho [S127]	26.9863	27.3823	1.01189
Q9UQ35	Serine/arginine repetitive matrix protein 2 OS=Homo sapiens OX=9606 GN=SRRM2 PE=1 SV=2	[K].VKAIISPR.[Q]	Q08J23 [98-111]	1xPhospho [S6]	Q9UQ35 1xPhospho [S924]	59.9346	61.3994	1.01043
P00533	Epidermal growth factor receptor OS=Homo sapiens OX=9606 GN=EGFR PE=1 SV=2	[R].LLQERELVEPLTPSGEAPNQALLR.[I]	P00533 [452-467]	1xPhospho [T12]	P00533 1xPhospho [T693]	61.248	62.152	1.01038
P49327	Fatty acid synthase OS=Homo sapiens OX=9606 GN=FASN PE=1 SV=3	[K].ADEASELACPTPKEDGLAQQQTQLNLR.[S]	P49327 [1117-1131]	1xCarbamidomethyl [C9]; 1xPhospho [T11]	P49327 1xPhospho [T2204]	47.7821	47.912	1.00986
P56192	Methionine--tRNA ligase, cytoplasmic OS=Homo sapiens OX=9606 GN=MARS1 PE=1 SV=2	[K].TSPKPAVVETVTTAKPQQIQALMDEVTK.[Q]	Q13505 [9-30]	1xPhospho [S2]	P56192 1xPhospho [S825]	23.2617	23.7957	1.00854
P49736	DNA replication licensing factor MCM2 OS=Homo sapiens OX=9606 GN=MCM2 PE=1 SV=4	[R].GLLYDSDEEDEERPARK.[R]	P49736 [849-868]	1xPhospho [D/S/Y]	P49736 1xPhospho [D/S/Y]	349.624	347.144	1.0074
Q7Z5L9	Interferon regulatory factor 2-binding protein 2 OS=Homo sapiens OX=9606 GN=IRF2BP2 PE=1 SV=2	[R].KRKPSPEPEGEVGPPK.[I]	P16144 [1078-1087]	1xPhospho [S5]	Q7Z5L9 1xPhospho [S360]	16.8742	17.0816	1.00632
O95817	BAG family molecular chaperone regulator 3 OS=Homo sapiens OX=9606 GN=BAG3 PE=1 SV=3	[R].FRTEAAAAAPQRSQSPLR.[G]	O95817 [122-139]	1xPhospho [S15]	O95817 1xPhospho [S136]	25.8256	26.6003	1.00549
Q14738	Serine/threonine-protein phosphatase 2A 56 kDa regulatory subunit delta isoform OS=Homo sapiens OX=9606 GN=PPP2R5D PE=1 SV=1	[R].RQSSSRFNLSK.[N]	Q6IN84 [26-37]	1xPhospho [S]	Q14738 1xPhospho [S]	45.3386	31.6908	1.00491
Q6P1J6	Phospholipase B1, membrane-associated OS=Homo sapiens OX=9606 GN=PLB1 PE=1 SV=3	[R].GLSYSAGGDGSLENVTTLPNILR.[E]	Q96AY3 [537-561]	2xPhospho [S11; T16]	Q6P1J6 2xPhospho [S780; T785]	758.891	745.294	1.00264
P00558	Phosphoglycerate kinase 1 OS=Homo sapiens OX=9606 GN=PGK1 PE=1 SV=3	[K].ALESPERPFLAILGGAK.[V]	P23284 [52-67]	1xPhospho [S4]	P00558 1xPhospho [S203]	10.6114	10.2159	1.00191
P30622	CAP-Gly domain-containing linker protein 1 OS=Homo sapiens OX=9606 GN=CLIP1 PE=1 SV=2	[R].KISGTTALQEALKEK.[Q]	P30622 [346-360]	1xPhospho [T/S]	P30622 1xPhospho [T/S]	0.04	13.8432	1
Q15942	Zyxin OS=Homo sapiens OX=9606 GN=ZYX PE=1 SV=1	[K].VSSIDLEIDSLSSLLDDMTK.[N]	P18206 [608-629]	1xPhospho [S3]	Q15942 1xPhospho [S143]	0.832128	0.656824	1
Q5T1R4	Transcription factor HIVEP3 OS=Homo sapiens OX=9606 GN=HIVEP3 PE=2 SV=1	[R].KPRMTEVHLPSLVSPEGQKDLAR.[V]	P50990 [407-421]	1xPhospho [S14]	Q5T1R4 1xPhospho [S1695]	0.04	8.71885	1
O60256	Phosphoribosyl pyrophosphate synthase-associated protein 2 OS=Homo sapiens OX=9606 GN=PRPSAP2 PE=1 SV=1	[R].LRLGIAVIHGEAQDAESDLVDGRHSPPMVR.[S]	P62942 [19-36]	1xPhospho [S25]	O60256 1xPhospho [S227]	33.9354	35.105	0.999936
P36507	Dual specificity mitogen-activated protein kinase kinase 2 OS=Homo sapiens OX=9606 GN=MAP2K2 PE=1 SV=1	[K].TLRLNQPGTPTRTAV.[-]	Q02750 [36-48]	1xPhospho [T9]	P36507 1xPhospho [T394]	96.749	96.5964	0.998537
Q13505	Metaxin-1 OS=Homo sapiens OX=9606 GN=MTX1 PE=1 SV=3	[R].SPRSGTSPKGPWSSTGHVQFGK.[S]	P55145 [113-120]	1xPhospho [S7]	Q13505 1xPhospho [S15]	40.7225	40.9575	0.997403
Q9UQ35	Serine/arginine repetitive matrix protein 2 OS=Homo sapiens OX=9606 GN=SRRM2 PE=1 SV=2	[K].RVPSPTPAPKEAVR.[E]	Q08J23 [339-356]	1xPhospho [S4]	Q9UQ35 1xPhospho [S2581]	26.5746	26.2766	0.996622
P27816	Microtubule-associated protein 4 OS=Homo sapiens OX=9606 GN=MAP4 PE=1 SV=3	[K].TEVALAKDMESPTKLDVTLAK.[D]	Q16891 [258-269]	1xPhospho [S11]	P27816 1xPhospho [S280]	41.8667	42.0732	0.995647
P15924	Desmoplakin OS=Homo sapiens OX=9606 GN=DSP PE=1 SV=3	[R].SSSFSDTLEESSPIAAIFDTENLEK.[I]	P15924 [2606-2630]	1xPhospho [S3]	P15924 1xPhospho [S2608]	45.185	49.07	0.994672
Q9C0C2	182 kDa tankyrase-1-binding protein OS=Homo sapiens OX=9606 GN=TNKS1BP1 PE=1 SV=4	[R].RFSEGVLQSPSQDQEK.[L]	Q9C0C2 [427-442]	1xPhospho [S3]	Q9C0C2 1xPhospho [S429]	14.464	14.2946	0.993531
Q13428	Treacle protein OS=Homo sapiens OX=9606 GN=TCOF1 PE=1 SV=3	[K].TVANLLSGKSPRK.[S]	Q96K17 [123-158]	1xPhospho [S10]	Q13428 1xPhospho [S156]	105.833	100.499	0.99288
P16949	Stathmin OS=Homo sapiens OX=9606 GN=STMN1 PE=1 SV=3	[K].ESVPEFPLSPPKKK.[D]	Q9Y5X3 [193-213]	1xPhospho [S9]	P16949 1xPhospho [S38]	138.643	135.957	0.992752
Q04637	Eukaryotic translation initiation factor 4 gamma 1 OS=Homo sapiens OX=9606 GN=EIF4G1 PE=1 SV=4	[K].RSFSKEVEER.[S]	Q04637 [1588-1599]	1xPhospho [S]	Q04637 1xPhospho [S]	240.375	239.937	0.992679
Q04637	Eukaryotic translation initiation factor 4 gamma 1 OS=Homo sapiens OX=9606 GN=EIF4G1 PE=1 SV=4	[K].WLREAEEESDHN.[-]	Q9Y262 [420-445]	1xPhospho [S9]	Q04637 1xPhospho [S1596]	147.79	152.936	0.990106
O60716	Catenin delta-1 OS=Homo sapiens OX=9606 GN=CTNND1 PE=1 SV=1	[R].VGGSSVDLHR.[F]	O60716 [265-274]	1xPhospho [S4]	O60716 1xPhospho [S268]	28.4074	27.3733	0.989405
P15924	Desmoplakin OS=Homo sapiens OX=9606 GN=DSP PE=1 SV=3	[R].NLTIRSSSFSDTLEESSPIAAIFDTENLEK.[I]	P15924 [2601-2630]	1xPhospho [S8]	P15924 1xPhospho [S2608]	8.28873	8.12553	0.988262
P11717	Cation-independent mannose-6-phosphate receptor OS=Homo sapiens OX=9606 GN=IGF2R PE=1 SV=3	[K].LVSFHDDSDEDLLHI.[-]	P11717 [2477-2491]	1xPhospho [S/D]	P11717 1xPhospho [S/D]	14.6441	14.6124	0.987291
A6ND36	Protein FAM83G OS=Homo sapiens OX=9606 GN=FAM83G PE=1 SV=2	[K].AKSVDEIAK.[I]	P28066 [53-66]	1xPhospho [S3]	A6ND36 1xPhospho [S356]	55.7884	55.1246	0.986662
Q9UPN3	Microtubule-actin cross-linking factor 1, isoforms 1/2/3/5 OS=Homo sapiens OX=9606 GN=MACF1 PE=1 SV=4	[K].ITGQLESLESRWTELLSK.[A]	Q16891 [452-467]	1xPhospho [T/S]	Q9UPN3 1xPhospho [T/S]	156.91	158.771	0.983958
Q16513	Serine/threonine-protein kinase N2 OS=Homo sapiens OX=9606 GN=PKN2 PE=1 SV=1	[R].GREDVSNFDDEFTSEAPILTPPREPR.[I]	Q5T8P6 [123-134]	1xPhospho [T20]	Q16513 1xPhospho [T958]	22.8267	22.5323	0.981682
Q96C19	EF-hand domain-containing protein D2 OS=Homo sapiens OX=9606 GN=EFHD2 PE=1 SV=1	[R].RADLNQGIGEPQSPSRR.[V]	Q15075 [931-965]	1xPhospho [S13]	Q96C19 1xPhospho [S74]	39.4315	39.9318	0.980319
Q9BUJ2	Heterogeneous nuclear ribonucleoprotein U-like protein 1 OS=Homo sapiens OX=9606 GN=HNRNPUL1 PE=1 SV=2	[R].RGRSPQPPAEEDEDDFDDTLVAIDTYNCDLHFK.[V]	Q00839 [437-462]	1xCarbamidomethyl [C28]; 1xPhospho [S4]	Q9BUJ2 1xPhospho [S194]	57.8301	56.3201	0.979656
P60174	Triosephosphate isomerase OS=Homo sapiens OX=9606 GN=TPI1 PE=1 SV=4	[R].KQSLGELIGTLNAAKVPADTEVVCAPPTAYIDFAR.[Q]	P02786 [40-60]	1xCarbamidomethyl [C24]; 1xPhospho [S3]	P60174 1xPhospho [S21]	92.1012	86.9554	0.979477
Q8IYB3	Serine/arginine repetitive matrix protein 1 OS=Homo sapiens OX=9606 GN=SRRM1 PE=1 SV=2	[R].RYSPPIQR.[R]	Q8IUF8 [370-389]	1xPhospho [S3]	Q8IYB3 1xPhospho [S597]	148.135	152.911	0.977971
P30622	CAP-Gly domain-containing linker protein 1 OS=Homo sapiens OX=9606 GN=CLIP1 PE=1 SV=2	[K].ISGTTALQEALKEK.[Q]	P30622 [347-360]	1xPhospho [S/T]	P30622 1xPhospho [S/T]	24.644	23.9828	0.977769
Q07666	KH domain-containing, RNA-binding, signal transduction-associated protein 1 OS=Homo sapiens OX=9606 GN=KHDRBS1 PE=1 SV=1	[R].SSGRSGSMDPSGAHPSVR.[Q]	P05787 [198-207]	1xPhospho [S7]	Q07666 1xPhospho [S20]	32.1006	32.0642	0.977317
P18858	DNA ligase 1 OS=Homo sapiens OX=9606 GN=LIG1 PE=1 SV=1	[K].RTIQEVLEEQSEDEDREAK.[R]	Q16531 [1082-1104]	1xPhospho [S11]	P18858 1xPhospho [S141]	32.2486	31.9975	0.975175
Q01581	Hydroxymethylglutaryl-CoA synthase, cytoplasmic OS=Homo sapiens OX=9606 GN=HMGCS1 PE=1 SV=2	[R].RPTPNDDTLDEGVGLVHSNIATEHIPSPAK.[K]	Q16543 [353-374]	1xPhospho [S27]	Q01581 1xPhospho [S495]	17.5224	20.5527	0.974024
Q08945	FACT complex subunit SSRP1 OS=Homo sapiens OX=9606 GN=SSRP1 PE=1 SV=1	[K].NRGLKEGMNPSYDEYADSDEDQHDAYLER.[M]	Q08945 [74-84]	1xPhospho [S18]	Q08945 1xPhospho [S444]	62.5552	61.3364	0.97383
O60716	Catenin delta-1 OS=Homo sapiens OX=9606 GN=CTNND1 PE=1 SV=1	[R].YRPSMEGYRAPSRQDVYGPQPQVR.[V]	O60716 [241-264]	1xPhospho [S12]	O60716 1xPhospho [S252]	41.8544	40.658	0.97209
Q9UQ35	Serine/arginine repetitive matrix protein 2 OS=Homo sapiens OX=9606 GN=SRRM2 PE=1 SV=2	[R].VSGRTSPPLLDR.[A]	Q08J23 [10-28]	1xPhospho [S6]	Q9UQ35 1xPhospho [S2398]	39.0803	37.5953	0.969088
Q96PK6	RNA-binding protein 14 OS=Homo sapiens OX=9606 GN=RBM14 PE=1 SV=2	[R].LSESQLSFRRSPTK.[S]	P61026 [106-117]	1xPhospho [S]	Q96PK6 1xPhospho [S]	207.92	201.654	0.967241
O75531	Barrier-to-autointegration factor OS=Homo sapiens OX=9606 GN=BANF1 PE=1 SV=1	[-].MTTSQKHRDFVAEPMGEKPVGSLAGIGEVLGK.[K]	O75531 [1-32]	1xAcetyl [N-Term]; 2xPhospho [T2; T3]	O75531 1xAcetyl [N-Term]; 2xPhospho [T2; T3]	14.5663	13.7333	0.966837
Q9UMZ2	Synergin gamma OS=Homo sapiens OX=9606 GN=SYNRG PE=1 SV=2	[K].RSLSLGDKEISR.[S]	Q7KZF4 [141-157]	1xPhospho [S4]	Q9UMZ2 1xPhospho [S1075]	35.3604	35.5892	0.966134
Q13283	Ras GTPase-activating protein-binding protein 1 OS=Homo sapiens OX=9606 GN=G3BP1 PE=1 SV=1	[K].SSSPAPADIAQTVQEDLR.[T]	P22061 [179-204]	1xPhospho [S]	Q13283 1xPhospho [S]	33.0067	31.9257	0.963858
Q15019	Septin-2 OS=Homo sapiens OX=9606 GN=SEPTIN2 PE=1 SV=1	[K].IYHLPDAESDEDEDFKEQTR.[L]	Q96NR8 [97-103]	1xPhospho [S/D]	Q15019 1xPhospho [S/D]	298.549	291.408	0.962981
P53396	ATP-citrate synthase OS=Homo sapiens OX=9606 GN=ACLY PE=1 SV=3	[K].KAKPAMPQDSVPSPR.[S]	P53396 [469-483]	1xPhospho [S13]	P53396 1xPhospho [S481]	32.3867	31.5234	0.962209
P67870	Casein kinase II subunit beta OS=Homo sapiens OX=9606 GN=CSNK2B PE=1 SV=1	[K].IHPMAYQLQLQAASNFKSPVK.[T]	P67870 [192-212]	1xPhospho [S18]	P67870 1xPhospho [S209]	35.285	34.2208	0.961993
Q13136	Liprin-alpha-1 OS=Homo sapiens OX=9606 GN=PPFIA1 PE=1 SV=1	[K].RSSDGSLSHEEDLAK.[V]	Q13136 [416-426]	1xPhospho [S3]	Q13136 1xPhospho [S239]	93.4804	90.475	0.961049
P21796	Voltage-dependent anion-selective channel protein 1 OS=Homo sapiens OX=9606 GN=VDAC1 PE=1 SV=2	[K].LTFDSSFSPNTGKK.[N]	P22314 [545-581]	1xPhospho [S8]	P21796 1xPhospho [S104]	31.9012	30.4742	0.960635
Q15642	Cdc42-interacting protein 4 OS=Homo sapiens OX=9606 GN=TRIP10 PE=1 SV=3	[R].VLSNRGDSLSR.[H]	Q15642 [475-485]	1xPhospho [S8]	Q15642 1xPhospho [S482]	45.8653	44.1849	0.960508
Q14247	Src substrate cortactin OS=Homo sapiens OX=9606 GN=CTTN PE=1 SV=2	[R].AKTQTPPVSPAPQPTEERLPSSPVYEDAASFK.[A]	Q04837 [67-81]	1xPhospho [T]	Q14247 1xPhospho [T]	79.6404	78.9093	0.958291
P49023	Paxillin OS=Homo sapiens OX=9606 GN=PXN PE=1 SV=3	[K].TGSSSPPGGPPKPGSQLDSMLGSLQSDLNK.[L]	Q02818 [119-136]	1xPhospho [S5]	P49023 1xPhospho [S322]	87.225	86.1335	0.957789
Q09666	Neuroblast differentiation-associated protein AHNAK OS=Homo sapiens OX=9606 GN=AHNAK PE=1 SV=2	[K].GGVTGSPEASISGSKGDLK.[S]	[2748-2768]	1xPhospho [S6]	Q09666 1xPhospho [S5731]	38.5585	37.2872	0.95751
P35221	Catenin alpha-1 OS=Homo sapiens OX=9606 GN=CTNNA1 PE=1 SV=1	[K].AVLMIRTPEELDDSDFETEDFDVR.[S]	P35221 [628-651]	1xPhospho [D/S]	P35221 1xPhospho [D/S]	33.7346	31.5901	0.955797
O75531	Barrier-to-autointegration factor OS=Homo sapiens OX=9606 GN=BANF1 PE=1 SV=1	[-].MTTSQKHRDFVAEPMGEKPVGSLAGIGEVLGK.[K]	O75531 [1-32]	1xAcetyl [N-Term]; 1xPhospho [D/S/T]	O75531 1xAcetyl [N-Term]; 1xPhospho [D/S/T]	92.2781	64.7504	0.955772
P13647	Keratin, type II cytoskeletal 5 OS=Homo sapiens OX=9606 GN=KRT5 PE=1 SV=3	[K].FVSTTSSSRK.[S]	P13647 [432-443]	1xPhospho [S]	P13647 1xPhospho [S]	24.5769	23.5827	0.953516
Q14204	Cytoplasmic dynein 1 heavy chain 1 OS=Homo sapiens OX=9606 GN=DYNC1H1 PE=1 SV=5	[K].KTRTDSTSDGRPAWMR.[T]	Q14204 [4363-4378]	1xPhospho [S6]	Q14204 1xPhospho [S4368]	24.6311	23.227	0.953348
Q01518	Adenylyl cyclase-associated protein 1 OS=Homo sapiens OX=9606 GN=CAP1 PE=1 SV=5	[R].SGPKPFSAPKPQTSPSPK.[R]	Q01518 [295-312]	1xPhospho [S/T]	Q01518 1xPhospho [S/T]	653.678	591.168	0.952172
Q9BPX3	Condensin complex subunit 3 OS=Homo sapiens OX=9606 GN=NCAPG PE=1 SV=1	[K].TLHCEGTEINSDDEQESKEVEETATAK.[N]	Q9BPX3 [664-690]	1xCarbamidomethyl [C4]; 1xPhospho [S/D]	Q9BPX3 1xPhospho [S/D]	33.5305	31.9427	0.951312
O60256	Phosphoribosyl pyrophosphate synthase-associated protein 2 OS=Homo sapiens OX=9606 GN=PRPSAP2 PE=1 SV=1	[R].LGIAVIHGEAQDAESDLVDGRHSPPMVR.[S]	P62942 [19-35]	1xPhospho [H/S]	O60256 1xPhospho [H/S]	125.861	125.833	0.947121
Q96A49	Synapse-associated protein 1 OS=Homo sapiens OX=9606 GN=SYAP1 PE=1 SV=1	[K].SNGREQDLPLAEAVRPKTPPVVIK.[S]	Q7KZF4 [504-515]	1xPhospho [T18]	Q96A49 1xPhospho [T248]	50.719	46.8842	0.945268
Q9Y5H6	Protocadherin alpha-8 OS=Homo sapiens OX=9606 GN=PCDHA8 PE=2 SV=1	[K].NDENKLVELVLRK.[S]	Q9C005 [1-35]	1xPhospho [D2]	Q9Y5H6 1xPhospho [D187]	1447.44	1381.46	0.944028
P21333	Filamin-A OS=Homo sapiens OX=9606 GN=FLNA PE=1 SV=4	[R].RAPSVANVGSHCDLSLKIPEISIQDMTAQVTSPSGK.[T]	P21333 [1358-1375]	1xCarbamidomethyl [C12]; 1xPhospho [H/S]	P21333 1xPhospho [H/S]	165.031	150.508	0.940761
P19338	Nucleolin OS=Homo sapiens OX=9606 GN=NCL PE=1 SV=3	[R].LELQGPRGSPNAR.[S]	[3831-3839]	1xPhospho [S9]	P19338 1xPhospho [S563]	74.8248	69.3189	0.938178
Q9NVU7	Protein SDA1 homolog OS=Homo sapiens OX=9606 GN=SDAD1 PE=1 SV=3	[K].YIEIDSDEEPRGELLSLRDIER.[L]	Q15084 [109-132]	1xPhospho [S6]	Q9NVU7 1xPhospho [S585]	14.9336	13.9923	0.931934
P51858	Hepatoma-derived growth factor OS=Homo sapiens OX=9606 GN=HDGF PE=1 SV=1	[R].AGDLLEDSPKRPK.[E]	P69905 [18-32]	1xPhospho [S8]	P51858 1xPhospho [S165]	62.1901	58.6051	0.92852
Q8WWA1	Transmembrane protein 40 OS=Homo sapiens OX=9606 GN=TMEM40 PE=1 SV=2	[R].RRGSDPASGEVEASQLR.[R]	P23193 [154-186]	1xPhospho [S4]	Q8WWA1 1xPhospho [S137]	79.5239	75.2753	0.926021
P05787	Keratin, type II cytoskeletal 8 OS=Homo sapiens OX=9606 GN=KRT8 PE=1 SV=7	[R].AFSSRSYTSGPGSR.[I]	P05787 [313-328]	1xPhospho [S/Y/T]	P05787 1xPhospho [S/Y/T]	655.447	603.501	0.922988
P04049	RAF proto-oncogene serine/threonine-protein kinase OS=Homo sapiens OX=9606 GN=RAF1 PE=1 SV=1	[K].INRSASEPSLHR.[A]	Q01105 [40-68]	1xPhospho [S6]	P04049 1xPhospho [S621]	29.7797	27.1319	0.917769
Q9UDY2	Tight junction protein ZO-2 OS=Homo sapiens OX=9606 GN=TJP2 PE=1 SV=2	[R].AYDPDYERAYSPEYRR.[G]	P48643 [450-478]	1xPhospho [S11]	Q9UDY2 1xPhospho [S266]	26.4195	24.7233	0.917483
Q09666	Neuroblast differentiation-associated protein AHNAK OS=Homo sapiens OX=9606 GN=AHNAK PE=1 SV=2	[R].HRSNSFSDEREFSGPSTPTGTLEFEGGEVSLEGGK.[V]	Q15843 [12-22]	1xPhospho [S5]	Q09666 1xPhospho [S5782]	24.5732	23.4893	0.915319
P27824	Calnexin OS=Homo sapiens OX=9606 GN=CANX PE=1 SV=2	[K].AEEDEILNRSPR.[N]	P27824 [574-585]	1xPhospho [S10]	P27824 1xPhospho [S583]	848.737	779.08	0.915249
Q14134	Tripartite motif-containing protein 29 OS=Homo sapiens OX=9606 GN=TRIM29 PE=1 SV=2	[R].RNSYPRADTGLFSR.[S]	P37802 [157-182]	1xPhospho [S3]	Q14134 1xPhospho [S152]	35.6508	32.7674	0.91314
Q12834	Cell division cycle protein 20 homolog OS=Homo sapiens OX=9606 GN=CDC20 PE=1 SV=2	[K].VQTTPSKPGGDRYIPHR.[S]	Q12834 [67-83]	1xPhospho [T4]	Q12834 1xPhospho [T70]	46.6103	43.2793	0.9129
O43318	Mitogen-activated protein kinase kinase kinase 7 OS=Homo sapiens OX=9606 GN=MAP3K7 PE=1 SV=1	[R].RRSIQDLTVTGTEPGQVSSR.[S]	O94826 [537-543]	1xPhospho [S3]	O43318 1xPhospho [S439]	36.7589	33.3339	0.912824
Q96JG9	Zinc finger protein 469 OS=Homo sapiens OX=9606 GN=ZNF469 PE=2 SV=3	[R].SLETGAAAREGGPKCADRPSVAPK.[D]	P18206 [769-780]	1xCarbamidomethyl [C15]; 1xPhospho [S20]	Q96JG9 1xPhospho [S1168]	249.215	226.751	0.909247
Q9H7D7	WD repeat-containing protein 26 OS=Homo sapiens OX=9606 GN=WDR26 PE=1 SV=3	[K].GTASRSKLLDK.[L]	O43795 [1061-1076]	2xPhospho [S4; S6]	Q9H7D7 2xPhospho [S278; S280]	57.7625	52.9972	0.909011
Q9UKJ3	G patch domain-containing protein 8 OS=Homo sapiens OX=9606 GN=GPATCH8 PE=1 SV=2	[K].VERKPSVSEEVQATPNK.[A]	P09972 [109-139]	1xPhospho [S6]	Q9UKJ3 1xPhospho [S1107]	22.3693	20.6336	0.908795
O60716	Catenin delta-1 OS=Homo sapiens OX=9606 GN=CTNND1 PE=1 SV=1	[R].GSLASLDSLRK.[G]	O60716 [345-355]	1xPhospho [S5]	O60716 1xPhospho [S349]	45.8693	43.1341	0.907475
Q13263	Transcription intermediary factor 1-beta OS=Homo sapiens OX=9606 GN=TRIM28 PE=1 SV=5	[K].RSTAPSAAASASASAAASSPAGGGAEALELLEHCGVCRER.[L]	P40227 [209-223]	2xCarbamidomethyl [C34; C37]; 1xPhospho [S19]	Q13263 1xPhospho [S50]	20.6063	17.3756	0.906737
Q9BW04	Specifically androgen-regulated gene protein OS=Homo sapiens OX=9606 GN=SARG PE=1 SV=2	[R].NSRPRPASLGTGK.[D]	Q9Y3F4 [250-272]	1xPhospho [S8]	Q9BW04 1xPhospho [S532]	39.6754	36.4353	0.906618
P62753	40S ribosomal protein S6 OS=Homo sapiens OX=9606 GN=RPS6 PE=1 SV=1	[R].RLSSLRASTSK.[S]	P62753 [233-243]	2xPhospho [S3; S4]	P62753 2xPhospho [S235; S236]	28.3544	25.5314	0.904386
Q9H6H4	Receptor expression-enhancing protein 4 OS=Homo sapiens OX=9606 GN=REEP4 PE=1 SV=1	[R].SQSLRVVK.[R]	P14618 [142-151]	1xPhospho [S3]	Q9H6H4 1xPhospho [S224]	133.245	119.219	0.89551
O00193	Small acidic protein OS=Homo sapiens OX=9606 GN=SMAP PE=1 SV=1	[R].SASPDDDLGSSNWEAADLGNEERKQK.[F]	Q13177 [139-160]	1xPhospho [S3]	O00193 1xPhospho [S17]	25.1863	23.1353	0.89007
P67870	Casein kinase II subunit beta OS=Homo sapiens OX=9606 GN=CSNK2B PE=1 SV=1	[K].IHPMAYQLQLQAASNFKSPVKTIR.[-]	P67870 [192-215]	1xPhospho [S18]	P67870 1xPhospho [S209]	139.467	124.045	0.88838
Q8TBA6	Golgin subfamily A member 5 OS=Homo sapiens OX=9606 GN=GOLGA5 PE=1 SV=3	[R].QNLAEAITLAERKYSDEK.[K]	O00461 [188-204]	1xPhospho [T8]	Q8TBA6 1xPhospho [T394]	106.618	95.1415	0.886852
Q9Y2V2	Calcium-regulated heat-stable protein 1 OS=Homo sapiens OX=9606 GN=CARHSP1 PE=1 SV=2	[R].TFSATVR.[A]	Q9Y2V2 [50-56]	1xPhospho [S3]	Q9Y2V2 1xPhospho [S52]	54.4497	48.6687	0.886729
Q9C0C2	182 kDa tankyrase-1-binding protein OS=Homo sapiens OX=9606 GN=TNKS1BP1 PE=1 SV=4	[R].NRSAEEGELAESK.[S]	Q9C0C2 [1664-1676]	1xPhospho [S3]	Q9C0C2 1xPhospho [S1666]	51.2416	45.7727	0.886453
Q9NZL9	Methionine adenosyltransferase 2 subunit beta OS=Homo sapiens OX=9606 GN=MAT2B PE=1 SV=1	[K].YEMACAIADAFNLPSSHLRPITDSPVLGAQRPR.[N]	P02795 [1-20]	1xCarbamidomethyl [C5]; 1xPhospho [S24]	Q9NZL9 1xPhospho [S282]	23.0327	19.973	0.884671
P21333	Filamin-A OS=Homo sapiens OX=9606 GN=FLNA PE=1 SV=4	[K].CSGPGLSPGMVR.[A]	P21333 [1492-1536]	1xCarbamidomethyl [C1]; 1xPhospho [S7]	P21333 1xPhospho [S1459]	27.1719	24.3671	0.884434
Q09666	Neuroblast differentiation-associated protein AHNAK OS=Homo sapiens OX=9606 GN=AHNAK PE=1 SV=2	[K].TVIRLPSGSGAASPTGSAVDIR.[A]	Q09666 [1034-1049]	1xPhospho [S13]	Q09666 1xPhospho [S216]	37.6033	32.1287	0.882002
Q9H1E3	Nuclear ubiquitous casein and cyclin-dependent kinase substrate 1 OS=Homo sapiens OX=9606 GN=NUCKS1 PE=1 SV=1	[K].TPSPKEEDEEPESPPEK.[K]	Q09666 [1910-1921]	1xPhospho [S13]	Q9H1E3 1xPhospho [S214]	35.1987	30.8928	0.881211
P49736	DNA replication licensing factor MCM2 OS=Homo sapiens OX=9606 GN=MCM2 PE=1 SV=4	[R].RRGNDPLTSSPGR.[S]	P49736 [205-218]	1xPhospho [S10]	P49736 1xPhospho [S27]	59.4891	52.5105	0.869439
Q9GZP8	Immortalization up-regulated protein OS=Homo sapiens OX=9606 GN=IMUP PE=1 SV=1	[-].MEFDLGAALEPTSQKPGVGAGHGGDPKLSPHKVQGR.[S]	Q9Y4L1 [723-733]	1xAcetyl [N-Term]; 1xPhospho [S29]	Q9GZP8 1xAcetyl [N-Term]; 1xPhospho [S29]	73.255	59.0211	0.867723
Q9H1E3	Nuclear ubiquitous casein and cyclin-dependent kinase substrate 1 OS=Homo sapiens OX=9606 GN=NUCKS1 PE=1 SV=1	[R].KVVDYSQFQESDDADEDYGRDSGPPTK.[K]	[2300-2311]	1xPhospho [S11]	Q9H1E3 1xPhospho [S19]	43.0241	37.5126	0.867455
P62753	40S ribosomal protein S6 OS=Homo sapiens OX=9606 GN=RPS6 PE=1 SV=1	[R].LSSLRASTSK.[S]	P62753 [234-243]	1xPhospho [S]	P62753 1xPhospho [S]	37.8968	17.3516	0.860292
P27708	CAD protein OS=Homo sapiens OX=9606 GN=CAD PE=1 SV=3	[R].IHRASDPGLPAEEPKEK.[S]	P27708 [1855-1871]	1xPhospho [H/S]	P27708 1xPhospho [H/S]	114.416	98.6338	0.855958
P13647	Keratin, type II cytoskeletal 5 OS=Homo sapiens OX=9606 GN=KRT5 PE=1 SV=3	[R].VSLAGACGVGGYGSRSLYNLGGSK.[R]	P19013 [215-233]	1xCarbamidomethyl [C7]; 1xPhospho [S/Y]	P13647 1xPhospho [S/Y]	686.134	600.785	0.853164
P46060	Ran GTPase-activating protein 1 OS=Homo sapiens OX=9606 GN=RANGAP1 PE=1 SV=1	[K].ILDPNTGEPAPVLSSPPPADVSTFLAFPSPEK.[L]	Q9C0D5 [1192-1212]	1xPhospho [D/S]	P46060 1xPhospho [D/S]	26.674	22.8381	0.848028
Q9GZP8	Immortalization up-regulated protein OS=Homo sapiens OX=9606 GN=IMUP PE=1 SV=1	[-].MEFDLGAALEPTSQKPGVGAGHGGDPKLSPHK.[V]	Q9Y4L1 [643-660]	1xAcetyl [N-Term]; 1xPhospho [S29]	Q9GZP8 1xAcetyl [N-Term]; 1xPhospho [S29]	77.3382	66.8248	0.845432
Q9BW71	HIRA-interacting protein 3 OS=Homo sapiens OX=9606 GN=HIRIP3 PE=1 SV=3	[R].TLDSDEERPRPAPPDWSHMR.[G]	P26583 [97-112]	1xPhospho [S4]	Q9BW71 1xPhospho [S530]	25.3007	21.2153	0.845233
Q13263	Transcription intermediary factor 1-beta OS=Homo sapiens OX=9606 GN=TRIM28 PE=1 SV=5	[K].RSRSGEGEVSGLMR.[K]	P40227 [209-223]	1xPhospho [S4]	Q13263 1xPhospho [S473]	24.2883	20.124	0.844083
Q14152	Eukaryotic translation initiation factor 3 subunit A OS=Homo sapiens OX=9606 GN=EIF3A PE=1 SV=1	[R].RLGDSSLSRK.[D]	Q9BY44 [101-115]	1xPhospho [S]	Q14152 1xPhospho [S]	47.0739	40.6383	0.842901
P13647	Keratin, type II cytoskeletal 5 OS=Homo sapiens OX=9606 GN=KRT5 PE=1 SV=3	[R].TSFTSVSRSGGGGGGGFGR.[V]	P19013 [215-226]	1xPhospho [S/T]	P13647 1xPhospho [S/T]	286.286	231.7	0.832838
Q9BQG0	Myb-binding protein 1A OS=Homo sapiens OX=9606 GN=MYBBP1A PE=1 SV=2	[K].ALGGEDSENEEELGDEAMMALDQSLASLFAEQK.[L]	P22234 [18-30]	1xPhospho [S/D]	Q9BQG0 1xPhospho [S/D]	10.8483	8.99229	0.827215
P13647	Keratin, type II cytoskeletal 5 OS=Homo sapiens OX=9606 GN=KRT5 PE=1 SV=3	[R].SFSTASAITPSVSR.[T]	P19013 [148-163]	1xPhospho [S6]	P13647 1xPhospho [S21]	660.438	536.847	0.81305
Q9P270	SLAIN motif-containing protein 2 OS=Homo sapiens OX=9606 GN=SLAIN2 PE=1 SV=2	[R].SRSPARGIEYSR.[V]	O95747 [503-517]	1xPhospho [S3]	Q9P270 1xPhospho [S366]	32.4513	26.4553	0.813021
P02545	Prelamin-A/C OS=Homo sapiens OX=9606 GN=LMNA PE=1 SV=1	[K].LLEGEEERLRLSPSPTSQR.[S]	Q9Y446 [63-81]	2xPhospho [S12; S14]	P02545 2xPhospho [S390; S392]	82.8838	79.2152	0.810257
P08727	Keratin, type I cytoskeletal 19 OS=Homo sapiens OX=9606 GN=KRT19 PE=1 SV=4	[R].FGPGVAFRAPSIHGGSGGR.[G]	P05783 [318-330]	1xPhospho [S11]	P08727 1xPhospho [S35]	20.4822	16.7884	0.809646
Q13435	Splicing factor 3B subunit 2 OS=Homo sapiens OX=9606 GN=SF3B2 PE=1 SV=2	[R].SRGSDSPAADVEIEYVTEEPEIYEPNFIFFK.[R]	Q9BXP5 [688-699]	1xPhospho [S6]	Q13435 1xPhospho [S362]	18.2812	14.9021	0.804097
Q13136	Liprin-alpha-1 OS=Homo sapiens OX=9606 GN=PPFIA1 PE=1 SV=1	[K].GALHTVSHEDIRDIR.[N]	Q13136 [237-251]	1xPhospho [S7]	Q13136 1xPhospho [S763]	73.8742	58.1308	0.785335
O95400	CD2 antigen cytoplasmic tail-binding protein 2 OS=Homo sapiens OX=9606 GN=CD2BP2 PE=1 SV=1	[R].KGPGQPSSPQRLDR.[L]	O95400 [188-201]	1xPhospho [S8]	O95400 1xPhospho [S195]	57.2225	43.9165	0.781919
Q6Y7W6	GRB10-interacting GYF protein 2 OS=Homo sapiens OX=9606 GN=GIGYF2 PE=1 SV=1	[R].WRPHSPDGPR.[S]	Q13439 [1894-1909]	1xPhospho [S5]	Q6Y7W6 1xPhospho [S236]	27.3582	21.543	0.774691
O43169	Cytochrome b5 type B OS=Homo sapiens OX=9606 GN=CYB5B PE=1 SV=3	[K].RNSLKELWLVIHGR.[V]	O43169 [35-48]	1xPhospho [S3]	O43169 1xPhospho [S37]	24.2507	18.2176	0.769925
Q15365	Poly(rC)-binding protein 1 OS=Homo sapiens OX=9606 GN=PCBP1 PE=1 SV=2	[K].QICLVMLETLSQSPQGR.[V]	P51659 [275-301]	1xCarbamidomethyl [C3]; 1xPhospho [S13]	Q15365 1xPhospho [S173]	2.80941	2.16224	0.768889
Q8NCF5	NFATC2-interacting protein OS=Homo sapiens OX=9606 GN=NFATC2IP PE=1 SV=1	[K].LGVADIIDCVVLTSSPEATETSQQLQLR.[V]	[3745-3758]	1xCarbamidomethyl [C9]; 1xPhospho [T/S]	Q8NCF5 1xPhospho [T/S]	3.18513	2.81447	0.758393
P02452	Collagen alpha-1(I) chain OS=Homo sapiens OX=9606 GN=COL1A1 PE=1 SV=5	[K].GANGAPGIAGAPGFPGARGPSGPQGPGGPPGPKGNSGEPGAPGSK.[G]	P02452 [398-442]	1xPhospho [S21]	P02452 1xPhospho [S418]	22.3085	15.4183	0.705451
Q7Z5L9	Interferon regulatory factor 2-binding protein 2 OS=Homo sapiens OX=9606 GN=IRF2BP2 PE=1 SV=2	[K].LEEPPELNRQSPNPR.[R]	P16144 [205-219]	1xPhospho [S11]	Q7Z5L9 1xPhospho [S175]	42.1353	30.8025	0.677414
Q15942	Zyxin OS=Homo sapiens OX=9606 GN=ZYX PE=1 SV=1	[R].EKVSSIDLEIDSLSSLLDDMTK.[N]	P18206 [608-639]	1xPhospho [S5]	Q15942 1xPhospho [S143]	3.99905	2.45031	0.591821
Q6UXY1	Brain-specific angiogenesis inhibitor 1-associated protein 2-like protein 2 OS=Homo sapiens OX=9606 GN=BAIAP2L2 PE=1 SV=1	[R].RSSMGSTAVATDVKK.[L]	Q6UXY1 [476-490]	1xPhospho [S3]	Q6UXY1 1xPhospho [S478]	19.417	6.25826	0.59176
Q12996	Cleavage stimulation factor subunit 3 OS=Homo sapiens OX=9606 GN=CSTF3 PE=1 SV=1	[K].AVKRPNEDSDEDEEK.[G]	Q12996 [683-697]	1xPhospho [S9]	Q12996 1xPhospho [S691]	3.09698	1.70288	0.568792
Q9Y485	DmX-like protein 1 OS=Homo sapiens OX=9606 GN=DMXL1 PE=1 SV=3	[K].HHLALSVKR.[L]	Q155Q3 [68-87]	1xPhospho [S6]	Q9Y485 1xPhospho [S2590]	1.45522	2.0012	0.275922	downregulated
P29966	Myristoylated alanine-rich C-kinase substrate OS=Homo sapiens OX=9606 GN=MARCKS PE=1 SV=4	[K].AEDGATPSPSNETPKKK.[K]	P58546 [95-114]	1xPhospho [T13]	P29966 1xPhospho [T150]	7.02093	0.16736	0.039002	downregulated
